# Supplementary material for: Solar energy prediction through machine learning models: A comparative analysis of regressor algorithms
Source: PLoS One. 2025 Jan 2;20(1):e0315955. doi: 10.1371/journal.pone.0315955 (PMC11695015; doi:10.1371/journal.pone.0315955)
Supplement: S1 Data — (CSV) [file pone.0315955.s001.csv]

PH? L?C D? LI?U NGHI�N C?U
Humidity	AmbientTemp	Wind Speed	Visibility	Pressure	Cloud Ceiling	PolyPwr
81.71997	12.86919	5	10	1010.6	722	2.42769
96.64917	9.66415	0	10	1011.3	23	2.46273
93.61572	15.44983	5	10	1011.6	32	4.46836
77.21558	10.36659	5	2	1024.4	6	1.65364
54.80347	16.85471	3	3	1023.7	9	6.57939
47.10083	18.12363	0	5	1023.7	722	2.92027
43.55469	19.41269	0	4	1025.7	722	3.41284
30.56641	23.9093	5	7	1026	722	4.8202
17.90771	32.32346	5	10	1025.7	722	5.98127
14.4043	35.41267	6	10	1025.4	722	4.96121
15.72876	32.91763	6	10	1025	722	2.85006
26.18408	25.84541	3	3	1025.7	722	4.67733
23.71216	27.76642	0	5	1025.7	722	4.78501
15.93628	36.06476	0	10	1025.4	722	6.19272
16.70532	34.82101	3	10	1024.4	722	5.17233
13.39111	39.3	0	10	1023.7	722	3.09636
83.30078	8.3625	0	0.3	1022	1	1.45144
82.89795	7.17163	0	0.3	1022	2	2.46273
82.08618	7.72049	0	0.3	1021.7	2	1.65364
72.70508	9.70192	0	0.3	1021.3	2	1.7592
70.01953	10.35904	0	0.1	1021.3	2	1.7592
67.30347	11.60027	0	0.3	1021	2	1.72401
82.72705	6.49437	0	0.1	1021.7	1	1.51291
76.77002	8.42796	3	0.6	1021.3	2	1.68883
79.04053	7.13387	3	1	1021	2	1.65364
74.95117	8.36754	0	1.8	1021	2	1.68883
27.74658	24.48082	0	6	1019.3	722	4.53873
22.82715	29.63959	0	6	1019	722	4.78501
20.41016	30.38734	0	10	1018.3	722	4.04615
25.1709	27.69592	0	10	1018	722	1.93512
32.62329	23.24715	0	6	1018.6	722	3.79986
24.4873	27.09419	0	10	1018	722	4.92575
17.04102	32.89246	0	10	1017.3	722	5.06677
15.20386	34.12865	0	10	1016.6	722	2.95545
21.62476	29.62448	0	10	1016.6	722	4.78528
14.16626	36.05721	0	10	1016.6	722	6.15754
12.39014	34.78828	6	10	1016.3	722	5.03159
13.10425	32.98309	5	10	1017	722	3.06117
32.17163	21.98326	0	10	1019.3	722	2.56843
20.41016	29.67735	5	10	1018.6	722	4.96093
18.98193	31.70158	5	10	1017	722	2.9908
70.97168	11.00105	0	4	1014.6	3	1.82956
69.15283	12.3304	3	10	1015.3	110	1.82956
69.50073	12.94724	3	10	1015.6	24	1.89431
51.64185	20.60104	8	10	1010.6	722	1.44254
24.01123	26.45973	6	10	1011.9	722	4.60909
14.4043	27.76642	15	10	1012.6	722	5.98127
10.57739	30.91103	10	10	1013.6	722	4.89057
10.95581	29.11842	11	10	1014.6	722	1.86475
36.56006	18.66745	0	10	1019.3	722	3.62394
33.14209	17.41867	3	10	1018.6	722	3.83505
31.15234	19.30695	3	10	1017.6	722	5.77016
70.39795	7.80357	0	6	1014.3	170	1.40736
66.97998	9.70192	3	10	1016.3	722	1.61846
66.8335	9.01962	3	10	1015.6	160	1.65364
62.97607	10.94315	6	3	1010.9	5	1.44254
62.42676	11.64307	5	3	1010.9	6	1.65364
39.50806	22.52205	0	4	1010.3	20	4.60909
24.15161	28.96988	5	3	1010.3	15	4.89084
25.64087	27.70348	6	3	1010.3	722	4.88272
19.87915	30.96642	6	3	1009.2	722	5.06677
17.81006	32.96547	3	4	1008.2	722	4.18712
97.82104	11.63803	0	10	1005.6	3	1.61837
95.61768	12.88177	0	10	1005.2	130	2.63879
64.04419	17.47154	10	10	1013.6	70	2.39237
48.52905	18.73291	13	10	1014.6	60	4.78501
31.99463	24.57146	10	10	1014.3	50	4.01097
80.29785	11.57761	3	10	1008.6	60	1.61846
82.21436	11.59775	0	1	998.8	2	1.61266
80.05371	11.63048	0	0	998.5	2	1.72401
77.68555	12.22214	0	4	997.8	2	1.72401
77.78931	12.23221	0	10	997.2	3	0.48681
68.46313	15.44228	0	10	995.5	70	0.32484
85.84595	12.32285	9	10	992.8	722	1.40728
40.22827	25.23865	9	10	993.1	722	5.80535
48.49243	19.41269	10	10	993.1	16	2.81471
63.0249	14.8909	9	10	993.5	14	2.70916
62.21924	14.20609	9	10	993.8	25	3.90542
86.96899	9.12033	9	10	1005.6	36	1.61846
87.03613	9.75983	6	10	1005.6	29	1.68883
36.65161	29.07059	0	10	1019	70	4.08157
32.91626	30.9639	0	10	1019	70	3.06117
20.57495	39.43344	5	10	1018	50	7.20086
22.19849	36.84021	7	10	1017.3	200	3.27229
22.80884	36.83517	8	10	1016.6	200	5.13714
66.45508	15.5027	0	10	1009.6	7	1.93512
32.1228	27.75887	6	7	1009.2	8	4.08157
30.18188	29.66728	0	10	1008.9	170	8.30388
26.78223	31.59836	0	10	1008.6	20	7.14274
17.66968	38.66302	0	10	1008.6	722	6.29828
71.11816	12.91451	3	10	1005.9	722	1.61846
33.28247	28.36311	0	10	1004.5	722	4.85538
21.49658	35.46051	3	10	1002.5	722	7.17793
37.66479	26.40434	5	10	1000.9	722	6.26203
18.90259	37.38907	8	10	1000.9	722	5.31247
41.12549	23.22701	8	10	1011.3	722	2.67398
30.57251	28.32031	15	10	1012.3	722	6.15719
27.50854	27.81929	18	10	1011.9	722	8.29872
21.71021	30.97145	14	10	1012.3	722	6.43902
24.57275	29.11339	14	10	1012.3	722	7.17793
89.31274	12.30019	7	10	999.2	722	1.61846
66.79077	11.71356	8	10	997.5	60	1.7592
65.60669	11.58012	13	10	1001.5	70	2.46287
70.23926	11.01112	13	10	1001.9	39	2.56843
58.88672	12.89688	16	10	1001.5	47	2.78998
92.3584	8.47076	6	10	1006.9	35	2.56843
86.70044	11.06651	11	10	1006.6	35	3.83505
81.71387	12.24228	11	10	1006.2	43	4.60909
77.80151	12.30019	9	10	1006.2	45	4.71465
72.83936	11.67328	9	10	1006.2	23	2.74435
68.81714	12.29012	13	10	1005.9	60	1.89993
87.98828	8.99948	15	10	999.8	722	1.548
84.76562	11.67328	14	10	999.8	35	4.53873
57.25098	13.59932	15	10	999.8	722	3.70737
84.79004	11.60027	9	10	1013.9	722	2.46287
81.32935	10.37415	11	10	1014.3	722	1.68883
80.85938	10.9935	11	10	1014.3	95	3.7295
77.47192	11.68083	8	10	1014.3	42	1.72401
76.57471	11.67328	11	10	1014.6	722	3.7295
78.07617	11.60027	13	10	1014.6	722	1.68883
92.14478	10.32631	6	10	1014.6	43	1.54809
48.24829	21.28082	13	10	996.5	722	7.98675
36.2915	23.21693	11	10	996.5	722	5.84053
92.56592	7.81616	10	4	1009.6	12	1.51291
93.09692	8.98438	11	5	1009.2	11	2.53324
91.24756	7.85141	11	5	1009.6	21	1.548
88.40332	9.09515	9	5	1009.2	11	0.4602
62.07275	15.56061	22	10	1006.2	21	2.46287
54.83398	18.00781	22	10	1006.9	21	5.9109
53.02124	16.85471	23	10	1007.2	26	2.77953
66.59546	14.25644	13	10	1010.6	37	4.64428
65.88745	18.79082	10	10	1015.3	150	4.01097
71.0022	15.48004	10	10	1009.9	722	3.51819
67.57202	12.36061	10	10	1010.9	722	2.5331
31.37207	25.22858	11	10	1010.3	60	8.90153
60.68115	16.7968	8	10	1009.9	41	2.77953
82.39746	9.03976	6	6	1012.9	37	1.61837
81.71387	9.77745	7	6	1013.3	11	2.42755
67.67578	12.92458	6	10	1012.9	35	2.63879
81.64673	10.94315	6	10	1012.6	25	1.65364
79.55322	11.59019	6	10	1011.9	24	1.72401
78.79639	11.57005	5	10	1011.9	26	1.68883
78.01514	12.24983	5	10	1011.3	23	0.44579
78.17993	12.34047	3	10	1010.9	23	1.72401
95.45288	14.1507	18	10	1010.3	26	4.60909
62.96997	20.64888	16	10	1008.2	35	1.97041
52.39868	24.45816	13	10	1007.9	12	12.14571
36.53564	29.68491	15	10	1007.9	29	8.17266
33.75244	29.64462	17	10	1007.9	55	4.18712
62.16431	16.10695	14	10	1009.9	24	3.9406
71.16089	13.58421	6	10	1017	28	1.68883
64.74609	14.93118	7	10	1017.3	29	3.90542
65.03906	14.14818	9	10	1017	32	1.86475
55.37109	18.12111	9	10	1019	32	2.14622
50.8667	19.96658	6	10	1018.6	32	5.06677
49.823	20.60608	7	10	1018	42	3.09636
38.95874	24.58153	8	10	1017	40	4.39824
62.62207	18.06824	13	10	1011.9	12	6.15754
57.72095	18.76564	11	10	1011.6	12	4.22207
59.83276	12.32788	0	10	1015	18	3.87023
51.67236	14.84558	0	10	1014.6	20	2.81471
21.44165	30.37979	0	10	1014.3	23	14.9511
29.46167	23.81363	3	10	1013.9	722	3.06117
32.42798	23.19679	3	10	1013.6	722	9.14782
26.54419	24.48837	0	10	1019.3	722	3.87023
14.19067	31.02936	6	10	1019.7	722	10.30947
10.47363	33.57224	8	10	1019	722	9.2539
12.06665	32.22527	3	10	1018.3	722	8.33906
12.98828	31.60339	0	10	1017.6	722	10.37985
25.22583	26.40938	6	10	1002.9	722	8.16313
32.09839	21.38657	8	10	1003.2	19	11.01687
16.13159	31.55304	11	10	1003.5	722	10.30009
10.18066	37.35634	7	10	1002.9	722	12.17072
18.55469	25.86304	9	10	1003.2	35	6.14538
24.40796	19.33716	9	10	1003.2	42	3.06117
16.1499	25.1606	0	10	1015.3	722	6.89644
7.9895	32.21771	10	10	1015.6	722	10.39907
5.43823	36.11259	6	10	1015.3	722	11.42426
3.49121	39.40071	6	10	1015.3	722	11.46088
3.44849	38.77632	5	10	1015	722	10.17421
9.91821	34.12109	0	10	1014.6	722	10.41701
7.54395	36.14784	0	10	1013.3	722	16.84654
7.99561	32.28569	0	10	1011.9	722	11.59946
3.68652	40.70488	0	10	1010.9	722	11.37683
90.91187	8.46825	3	10	1006.6	12	1.82956
87.78687	9.68933	5	10	1006.6	9	2.70916
86.77979	9.69185	5	10	1006.9	16	1.86475
84.60083	9.09767	6	10	1007.6	38	1.86475
80.14526	9.70192	9	10	1007.6	42	1.93512
80.68848	9.72961	6	10	1007.6	18	1.89993
78.79639	10.39177	6	10	1007.9	16	2.75469
75.28076	11.06903	8	10	1007.9	70	2.3882
80.10254	8.42041	3	10	1019.7	7	0.70795
79.73022	8.41286	3	10	1019.7	9	1.82956
72.43652	10.93811	3	10	1019.7	7	4.74983
57.48901	14.22623	5	10	1019.7	9	4.08134
62.30469	12.88681	7	10	1019.7	16	1.97041
46.76514	18.05817	7	10	1019.3	45	7.002
90.36865	11.01868	7	10	1019.3	22	5.87572
85.49194	14.23882	0	10	1019	65	5.9109
83.83789	12.2448	3	10	1018.6	120	2.07585
96.85059	7.71042	13	9.1	1012.9	11	1.65364
96.11816	7.82372	14	10	1012.6	15	2.60361
95.88623	8.46069	14	10	1012.6	30	3.79986
94.43359	9.08257	15	10	1011.9	722	5.84896
93.26172	9.7699	14	10	1011.6	28	5.84053
88.84277	10.32127	15	10	1010.9	22	4.8202
90.75928	10.38673	16	10	1010.9	13	4.78501
91.79688	10.27344	11	10	1010.6	13	2.77969
93.58521	9.6843	14	10	1010.3	11	2.74435
94.73267	9.12537	14	8	1009.9	10	1.79438
97.20459	10.34645	16	10	993.5	14	0.86222
98.05298	11.6909	16	10	993.5	19	4.53873
93.38379	13.50365	17	10	993.5	722	6.89605
97.10693	8.98941	21	10	993.5	20	1.7592
90.03906	14.82292	24	10	993.5	722	12.0329
77.88086	14.87328	18	10	993.1	29	9.0076
59.22852	20.71182	20	10	993.1	722	11.04838
62.07275	12.97493	24	10	993.1	24	1.89993
54.55933	17.38091	17	10	992.8	722	7.84602
77.06909	7.85141	5	10	993.5	32	1.54809
75.3479	9.66667	6	10	993.8	7	3.62394
75.177	9.06998	7	10	994.1	7	1.61846
76.59912	7.80357	11	10	994.5	8	1.61846
77.35596	7.73056	8	4	994.8	16	3.48301
75.61035	9.11278	9	4	994.8	12	5.55906
68.29834	12.35809	9	5	994.8	10	1.61846
77.23999	6.43143	9	5	995.5	13	1.33699
64.78882	12.22214	9	6	995.5	14	5.41832
15.6189	20.06729	11	10	1011.9	722	8.86635
8.10547	28.40088	7	10	1012.3	722	11.18912
4.72412	31.64871	8	10	1012.3	722	13.23604
2.86255	34.8613	7	10	1012.3	722	13.21281
60.75439	5.92033	0	2	1010.9	8	1.47764
64.46533	5.8297	0	3	1010.9	6	1.51291
62.78687	5.9153	0	2	1010.6	15	1.47772
63.78174	6.53465	0	2	1010.9	15	1.68883
61.86523	7.07596	0	2	1010.9	722	1.61846
62.03613	7.7079	5	3	1010.9	27	1.58328
63.28735	7.1666	7	2.5	1010.9	20	1.51282
64.31885	7.20184	7	0	1010.6	14	2.49806
64.48364	7.07848	5	2	1010.9	12	1.51282
64.39209	7.11372	7	1.8	1010.6	10	2.46287
65.29541	7.17163	6	2.5	1010.6	10	1.47772
65.22217	7.69783	7	3	1010.3	7	2.53324
64.0686	7.82623	7	1	1010.3	8	2.39251
60.63843	8.49846	7	2	1010.3	14	1.58328
64.03809	7.78847	8	1	1009.9	13	1.51291
67.41943	2.67754	3	10	1016	722	2.07573
61.46851	3.8961	8	10	1015.6	722	3.51819
51.15967	7.71797	7	10	1015	722	6.64938
43.48145	10.93559	5	10	1015	50	5.87572
19.49463	26.47736	13	10	1015.6	722	7.6701
9.29565	32.90001	11	10	1015.3	722	13.22991
6.65283	34.15886	13	10	1015.6	722	12.31507
52.23389	6.43646	5	10	1018.6	95	3.62394
50.75073	6.42891	10	10	1018.3	80	3.69431
49.84131	6.47926	13	10	1017.6	70	5.73498
41.68701	7.84134	15	6	1015.6	23	1.72401
81.71387	12.90947	0	10	1006.2	722	7.91638
77.19116	10.96581	7	10	1006.9	722	2.78972
81.84814	9.6994	6	10	1007.2	14	2.81471
80.87769	12.2448	3	10	1007.9	19	3.90542
75.89111	12.85912	5	10	1007.9	39	4.89084
70.90454	14.92111	0	10	1007.9	42	6.93163
74.49341	11.60782	9	10	1008.6	18	5.94642
67.66357	12.29263	5	10	1008.9	19	4.85538
27.03857	27.8344	7	10	1008.9	35	14.76719
34.729	20.06477	6	10	1009.2	722	5.17204
22.03369	25.21095	6	10	1009.2	722	17.4089
97.75391	6.50696	10	10	1000.2	14	5.66461
96.07544	7.7784	15	10	999.8	722	4.57391
91.80908	7.17918	14	10	999.8	722	5.84053
86.54175	9.04984	14	10	999.2	722	7.91638
81.7688	7.76833	10	10	998.8	100	3.87023
79.39453	10.33638	11	10	999.2	41	6.75531
68.67676	8.46069	0	7	1009.9	18	3.69431
71.58203	7.75574	0	10	1010.3	12	1.82946
28.84521	25.1606	3	10	1010.6	23	15.94525
53.57666	13.65471	6	10	1011.3	24	3.97578
53.00903	14.20609	3	10	1011.3	18	8.12795
46.81396	19.41521	0	10	1011.6	20	16.39664
18.47534	31.01425	3	10	1011.6	25	15.19511
32.27539	19.45297	0	10	1011.6	21	5.13714
17.77344	31.689	0	10	1011.6	33	18.89475
16.22314	32.84966	3	10	1011.6	27	15.03949
27.91748	20.70175	0	10	1011.6	35	2.38679
73.12012	8.35747	15	10	1008.6	722	2.60361
56.84204	12.29012	22	10	1007.6	722	4.85538
57.19604	12.3304	17	10	1007.6	722	6.93123
44.76929	16.83708	15	10	1007.2	70	13.15267
36.52344	20.70175	15	10	1006.9	24	11.27903
37.45117	19.3573	11	10	1006.9	24	14.38375
56.34155	13.60939	16	10	1007.2	22	3.061
73.29712	9.70192	0	10	1000.2	722	1.72401
80.68848	8.48587	5	10	999.5	25	1.68883
81.15234	9.68933	3	10	998.8	25	2.70916
77.91138	10.3112	6	10	998.5	24	4.71438
74.63379	12.33795	5	10	998.2	46	7.8812
74.646	11.59271	7	10	997.8	722	2.81471
82.69043	9.10271	9	10	997.2	24	1.9703
83.18481	9.67674	14	10	996.5	26	2.67398
87.57324	9.67422	11	10	996.2	180	1.79438
89.0625	9.01711	6	10	995.8	722	1.82956
68.89648	12.32285	0	10	990.4	722	3.87023
34.96704	18.16139	6	10	989.8	100	10.27429
26.76392	22.0034	3	10	989.1	722	11.57617
15.32593	32.27562	3	10	988.1	80	16.02364
94.37256	9.1153	6	10	993.1	722	3.65913
41.74194	16.86478	8	10	993.5	722	9.07745
27.87476	22.01347	15	10	993.8	37	14.1554
33.42285	17.39349	8	10	994.5	40	7.17793
35.32715	17.51938	14	10	994.8	46	14.35585
46.80176	13.50365	8	10	995.1	32	6.85262
46.92383	12.88177	10	10	995.5	37	2.88508
55.58472	14.90852	0	10	1002.5	722	3.83505
23.18115	27.76894	8	10	1002.9	722	10.41503
14.08081	34.27467	6	10	1002.5	722	14.01105
8.77075	41.31668	7	10	1002.9	29	3.53021
10.9314	39.33273	5	10	1002.9	29	17.04473
7.4585	42.6284	6	10	1002.5	722	15.13946
6.82983	43.2251	9	10	1002.5	722	14.91254
6.93359	41.98135	7	10	1002.2	722	13.17526
56.89697	16.7263	13	10	1012.3	22	4.39824
46.58813	20.03204	10	10	1012.6	26	4.2575
45.25146	20.02701	10	10	1012.3	30	6.57977
7.64771	45.76797	7	10	1015.6	722	21.12561
5.9082	47.77962	11	10	1015.6	722	19.54919
4.20532	49.74091	11	10	1015.3	722	18.48993
73.6145	17.48161	11	10	1008.6	28	10.6762
21.25244	33.50426	11	10	1008.2	34	9.63423
30.49316	26.51512	9	10	1008.2	30	8.90255
16.02173	37.41173	13	10	1007.9	40	24.57282
32.84302	25.79506	15	10	1008.2	40	6.82646
17.47437	36.71936	14	10	1008.6	41	17.89805
19.17114	35.4882	15	10	1008.6	60	20.48097
30.62134	28.42102	3	10	1014.3	31	9.5543
23.57178	33.50426	7	10	1014.3	33	23.99358
28.68042	29.06555	7	10	1013.9	33	12.70558
23.7793	32.91008	5	10	1013.6	35	11.3816
14.86206	40.6646	0	10	1012.9	38	21.67947
35.85815	31.02432	5	10	1003.9	722	15.33293
23.71216	38.08395	3	10	1003.5	722	18.34864
71.15479	18.08838	8	10	1003.5	9	2.46301
57.39746	22.54471	5	10	1003.9	10	4.7501
50.62866	24.58405	6	10	1003.5	13	7.65879
47.06421	25.88821	7	10	1003.5	15	9.62766
38.07373	29.67484	5	10	1003.5	18	10.73371
19.28101	42.50252	6	10	1002.9	722	19.55859
40.13062	25.23613	7	10	1006.2	24	10.68999
27.96631	32.28317	8	10	1006.2	29	11.57649
31.93359	30.27153	8	10	1006.2	30	10.86819
29.43726	31.60339	3	10	1006.6	29	8.9437
32.78198	29.69246	5	10	1006.2	29	8.85383
43.69507	23.83377	7	10	1008.2	22	6.76352
29.11987	31.03439	6	10	1007.2	30	11.56642
23.06519	34.88396	6	10	1007.2	30	8.8914
34.0271	28.45375	7	10	1006.9	32	10.73827
38.11646	26.40182	7	10	1006.9	33	5.75407
54.73633	21.24054	0	10	1006.6	14	4.72469
45.54443	24.45564	0	10	1006.6	16	8.67762
48.45581	23.25722	0	10	1006.6	17	2.77969
51.76392	21.99333	6	10	1006.9	18	6.64195
46.91772	24.52362	0	10	1006.6	19	5.67871
45.3064	25.25375	3	10	1006.6	20	8.63966
45.03784	24.60167	6	10	1006.6	21	5.77594
46.1792	26.39427	0	10	1005.2	50	5.59387
46.97876	25.89828	0	10	1004.9	90	5.64978
24.84741	37.36641	3	10	1004.2	722	7.8824
19.68384	41.85799	7	10	1003.9	190	11.6223
19.01855	41.95366	0	10	1003.5	170	20.16908
57.53174	20.04967	5	10	1006.6	33	5.45382
43.95752	24.46571	8	10	1006.6	30	10.582
29.65088	30.97145	0	10	1006.6	34	14.22834
42.37671	25.12535	5	10	1006.6	36	4.7842
39.82544	25.22858	5	10	1006.6	38	8.64761
27.39258	32.21519	0	10	1006.2	46	12.52187
46.03271	23.91182	5	10	1007.6	16	5.70201
34.13086	29.00764	0	10	1007.6	21	11.6438
22.3999	35.55115	5	10	1007.2	31	16.01793
28.14941	32.23282	0	10	1007.2	29	11.02931
26.47705	32.98561	5	10	1006.9	28	13.40854
30.93872	30.94376	0	10	1006.9	31	6.90749
14.09912	44.57458	5	10	1006.6	31	25.31684
19.62891	38.12172	8	10	1006.2	36	23.42119
34.99756	30.35965	0	10	1003.2	722	16.01699
25.62866	35.52345	9	10	1002.5	722	18.64523
16.65649	42.60071	9	10	1002.2	722	20.30399
11.54785	49.00322	6	10	1000.5	722	19.21404
36.90796	29.08569	5	10	998.8	722	16.30108
14.61792	45.78812	7	10	998.5	722	20.11599
11.54785	49.69307	8	10	998.2	722	21.06587
10.57739	50.28976	7	10	997.8	722	20.65955
10.9314	49.0007	10	10	997.5	722	19.20374
60.36377	19.41521	6	10	1006.9	19	3.34266
44.31152	26.42952	5	10	1007.2	24	8.77465
20.42236	39.35791	8	10	1007.2	29	13.50514
21.49658	38.75114	9	10	1007.2	28	14.41851
21.74683	38.63533	9	10	1007.2	29	17.04912
56.65283	19.39507	3	10	1006.6	15	5.489
39.47144	25.87059	3	10	1006.2	18	18.2945
30.68848	30.97397	0	10	1005.9	23	10.81983
22.68066	36.10001	0	10	1005.9	47	19.62049
15.20996	43.29056	5	10	1005.9	47	22.7464
14.28833	44.58969	6	10	1005.6	722	21.10834
13.83057	44.51164	5	10	1005.2	722	17.95304
39.31274	23.92441	0	10	1010.3	24	7.69156
39.62402	23.85139	0	10	1010.3	50	12.7273
28.65601	29.61441	0	10	1010.3	50	22.48831
22.07642	34.27467	3	10	1010.6	28	11.63009
21.60645	34.26712	6	10	1010.3	50	20.05161
18.97583	37.36641	6	10	1010.3	49	25.97024
11.35864	43.85201	3	10	1010.3	50	20.16891
15.73486	39.33273	6	10	1010.3	160	16.13735
35.95581	26.45721	3	10	1013.3	722	14.55321
26.59912	32.26555	7	10	1012.9	722	16.76528
13.34839	43.26286	7	10	1011.9	722	21.91808
12.37793	46.42006	9	10	1011.3	722	19.45407
49.16382	21.98326	0	10	1013.6	17	2.70947
33.95386	25.20088	3	10	1009.6	26	7.72058
37.69531	23.17917	5	10	1009.2	55	7.61927
38.51929	23.31009	6	10	1009.2	29	8.69298
32.40356	25.9008	6	10	1008.9	29	13.59391
27.94189	28.47389	3	10	1008.9	49	16.33347
20.30029	34.12109	5	10	1008.6	110	20.43187
18.21289	34.77821	6	10	1008.2	40	11.64377
24.4873	30.25642	3	10	1007.6	55	7.93551
26.51978	29.05045	3	10	1004.9	722	18.60526
15.4541	36.83014	8	10	1003.9	190	21.69054
12.93945	38.75114	11	10	1003.5	170	22.36594
9.05762	45.19646	7	10	1002.9	722	21.23187
52.17896	18.04054	0	10	1002.5	23	4.53898
47.67456	19.45045	0	10	1002.2	23	5.41863
26.68457	30.27405	7	10	1002.9	30	6.99979
23.54126	32.84462	3	10	1002.5	40	22.71693
37.36572	20.68665	7	10	1011.6	55	4.71491
36.70044	21.30348	13	10	1012.3	50	6.65052
31.98853	22.62024	11	10	1012.6	50	7.61509
30.61523	23.82622	8	10	1012.6	49	8.86518
22.71118	29.11339	6	10	1012.6	49	9.72869
21.86279	34.19159	3	10	1013.3	722	19.39453
18.26172	37.38403	5	10	1012.6	722	18.02275
12.59155	42.59567	7	10	1011.9	722	19.92855
11.07788	45.81078	10	10	1011.3	722	16.79877
12.11548	43.26538	7	10	1010.9	722	7.03997
31.50635	29.68239	6	10	1005.9	130	9.77713
33.02002	28.37822	8	10	1006.2	180	10.88923
39.9353	24.60167	10	10	1006.6	75	5.72484
42.7124	23.21442	14	6	1006.6	75	2.77985
64.22119	18.76564	9	10	1006.6	30	3.27229
65.50293	18.75305	8	6	1006.9	33	5.27789
36.95068	25.14046	8	10	1008.6	32	18.82235
26.08643	30.33195	5	10	1008.6	48	9.98267
16.74805	36.69922	6	10	1008.2	50	23.96929
14.08081	37.48978	14	10	1008.2	722	27.45105
14.36157	37.47971	17	10	1008.2	48	8.77025
30.44434	27.04132	15	10	1007.9	48	5.27519
51.28174	22.66808	8	10	1007.9	44	8.76179
38.72681	27.18987	8	10	1007.9	65	12.46065
21.02661	34.14124	3	10	1007.6	722	20.03342
33.58765	24.52866	8	10	1005.2	722	20.07943
23.68774	29.66476	8	10	1004.9	722	12.49456
19.65942	32.31842	14	10	1005.2	65	11.58955
23.84644	28.42102	5	10	1005.2	65	5.89752
33.58765	27.71103	0	10	1003.9	722	14.56942
26.07422	32.8698	0	10	1003.2	722	15.2342
16.81519	40.57648	7	10	1002.9	722	18.61413
12.87231	45.12093	6	10	1001.9	722	19.56299
12.54272	45.22919	8	9.1	1001.2	722	18.49055
62.57324	18.73291	8	10	1005.2	13	5.34826
61.7981	18.14377	8	10	1005.2	13	2.4982
59.31396	18.80844	8	10	1005.2	16	4.57417
58.81348	19.32709	6	10	1005.6	27	4.67973
58.36792	19.41269	7	10	1005.6	27	4.53898
50.36621	21.37901	8	10	1006.6	37	2.67413
42.34619	23.18924	9	10	1005.6	41	7.54757
59.22852	19.38751	9	10	1005.6	49	2.32227
75.30518	18.02544	6	10	1005.6	35	3.27173
79.1748	19.29688	5	10	1005.6	49	5.38345
83.71582	18.09593	5	8	1005.2	13	2.42783
86.2793	18.06572	5	7	1005.2	6	2.32227
84.34448	18.08334	0	5	1004.9	12	2.39264
94.81812	12.99255	5	8	1003.9	30	2.11104
98.15674	18.01285	0	10	1003.9	47	24.0811
92.5415	19.38248	7	10	1003.9	55	10.63241
93.70117	15.51529	5	10	1003.9	30	3.20192
94.60449	15.49515	5	8	1003.9	28	5.20752
93.07251	16.79428	5	10	1003.5	722	12.56137
62.59766	27.17728	8	10	1003.5	722	24.88467
27.73438	31.03188	9	10	1003.5	722	25.99397
26.47095	31.64871	13	10	1003.5	130	14.64187
62.70752	23.92944	3	8	1003.5	60	27.80648
44.98291	23.84888	10	10	1003.5	722	4.82047
48.38257	19.37492	15	10	1007.2	722	5.41894
58.49609	20.07988	18	10	1006.9	44	8.55018
85.84595	14.87076	7	10	1007.2	50	7.17752
38.3667	25.77744	13	10	1006.6	47	10.68749
76.08032	18.06572	6	5	1006.6	45	5.41863
71.78345	19.33968	8	10	1006.9	28	12.56066
53.19824	21.2355	10	10	1006.9	24	10.73171
34.26514	27.81929	10	10	1006.9	60	23.89302
25.70801	32.2731	15	10	1006.6	722	15.9981
46.73462	23.17665	15	10	1006.6	722	11.61135
49.57275	20.60608	17	10	1006.9	41	3.62415
39.56299	23.88161	0	10	1011.9	27	18.84136
29.63867	30.31181	0	10	1011.9	722	22.93671
34.25293	25.88821	3	10	1012.3	722	28.5835
12.323	43.1974	5	10	1012.3	39	25.80393
32.57446	27.13448	6	10	1007.2	722	16.4139
22.85156	32.9277	6	10	1007.2	200	16.28915
19.92798	34.85374	7	10	1006.6	180	13.55763
21.30737	34.8613	10	10	1005.6	160	9.83422
22.10083	31.64116	10	10	1005.6	150	10.84086
24.21875	29.02275	10	10	1005.2	150	5.82222
51.99585	21.92535	7	10	1002.5	30	12.16087
50.62256	22.62527	7	10	1002.9	30	7.50857
61.24878	21.90521	7	6	1002.9	30	11.5058
61.34033	24.58405	7	10	1002.9	30	25.118
28.9856	31.66885	11	10	1003.5	40	11.08884
24.81689	33.56972	11	10	1003.5	40	8.62901
44.62891	24.57397	15	10	1003.5	70	2.88525
67.55981	21.90018	9	10	1003.9	38	12.59656
36.76758	28.96484	5	10	1004.5	50	20.0721
29.23584	32.33101	7	10	1004.5	50	22.15465
18.46924	39.99237	11	10	1004.2	722	21.90671
11.49292	46.5258	8	10	1004.2	37	23.55311
16.77856	40.56892	8	10	1003.5	722	4.21954
11.02905	45.80574	9	10	1003.5	722	20.31202
48.05908	23.94707	9	10	1004.9	34	18.47311
28.91846	32.90253	13	10	1004.5	722	19.88978
16.44897	42.51259	10	10	1004.5	722	20.96043
13.28735	45.76294	10	10	1004.2	722	21.64433
12.10938	46.48552	11	10	1003.9	722	21.12795
12.78076	45.80322	9	10	1003.5	722	19.83458
15.84473	41.9738	14	10	1003.9	722	18.6102
16.6748	41.29906	13	10	1003.5	722	20.13678
21.25244	38.68065	11	10	1002.9	722	18.86858
12.09717	47.69905	9	10	1002.2	722	20.74208
9.80835	50.38292	11	10	1001.9	722	21.45216
8.77075	52.22588	11	10	1001.2	722	21.04919
7.88574	51.62918	8	10	1000.5	722	19.71957
22.90039	39.40071	5	10	1003.5	722	13.39232
15.06348	45.81078	5	10	1003.2	722	19.94782
9.17358	53.51494	0	10	1002.9	722	21.3928
8.75854	54.11919	5	10	1002.9	722	21.37116
10.40649	52.17804	6	10	1002.5	722	18.33621
28.55225	36.06476	0	10	1006.9	722	18.69184
18.54248	43.83942	0	10	1006.6	722	20.95109
16.42456	45.7579	7	10	1006.2	722	27.03267
14.61792	48.32848	8	10	1005.9	722	22.66388
16.03394	46.42006	6	10	1005.6	722	17.8231
15.82031	47.13257	6	10	1002.9	722	17.57831
22.2168	43.16467	0	10	1002.5	722	13.90906
10.47363	53.55522	0	10	1002.2	190	20.48811
13.3667	47.14264	5	10	1001.9	722	10.07473
61.60278	20.71938	8	10	1008.9	19	5.52451
48.49854	24.5916	9	10	1009.6	22	7.62916
44.60449	26.53526	8	10	1009.6	26	6.89981
34.83276	31.02936	13	10	1009.6	28	11.48129
35.63232	30.92865	10	10	1009.6	28	16.47373
38.13477	29.09576	10	10	1009.6	30	8.97895
41.08887	28.42354	9	10	1009.6	31	5.79551
42.30347	27.80922	6	10	1009.6	31	7.83663
41.99219	27.8344	7	10	1009.6	30	5.82087
62.76245	19.99428	6	10	1011.3	28	4.46861
49.38354	24.54376	11	10	1010.9	30	7.63687
46.85059	25.81268	10	10	1010.9	29	8.79514
45.33081	25.89828	11	10	1010.9	24	10.83082
45.19043	26.41945	10	10	1010.9	25	7.7017
40.36865	27.69089	7	10	1010.9	25	5.91972
28.05786	34.13368	9	10	1010.6	32	12.27504
28.67432	33.58986	10	10	1010.6	36	13.0558
25.8606	34.86885	9	10	1009.9	38	15.13873
63.86719	21.24306	0	10	1010.9	19	3.41323
33.04443	32.29324	0	10	1011.3	30	9.58138
15.78369	45.76294	5	10	1011.3	39	27.33912
22.49146	39.32518	5	10	1011.3	35	24.97558
18.64014	41.30661	9	10	1010.9	44	23.57591
48.9563	26.47736	5	10	1005.6	9	6.60286
18.69507	43.84949	9	10	1003.5	722	20.35566
15.80811	45.85358	9	10	1002.9	722	21.36957
14.94751	46.4402	5	10	1001.9	722	21.05203
13.60474	47.76703	5	10	1000.9	722	19.31022
38.98926	27.72865	11	10	1006.9	40	6.93772
35.16235	29.01268	14	10	1007.2	722	7.17239
29.52881	32.20764	15	10	1007.6	55	13.24059
24.74976	32.98561	14	10	1007.9	55	9.01928
29.36401	29.76799	17	10	1008.2	55	7.25132
17.82227	38.02856	13	10	1008.2	722	25.76444
29.48608	28.47389	16	10	1008.2	722	5.16158
27.81982	30.98656	14	10	1008.2	60	30.1422
32.45239	30.31181	5	10	1012.3	722	6.72388
30.63354	29.73274	3	10	1011.9	47	3.9736
18.02979	39.36798	0	10	1011.9	50	21.89079
12.323	43.24524	3	10	1011.6	50	24.46104
10.27222	46.37222	8	10	1011.3	722	21.9765
14.61182	39.37302	6	10	1010.9	722	19.55813
48.30322	23.25218	5	10	1007.2	722	5.48744
35.99243	27.77145	6	10	1006.9	150	9.51842
25.70801	33.52692	3	10	1006.9	160	13.52822
20.49561	36.0849	5	10	1006.6	130	13.36384
18.14575	38.65295	6	10	1006.2	722	11.6313
28.9856	32.21519	10	10	1006.2	130	7.83884
29.90723	29.04289	8	10	1006.2	722	7.74787
29.5105	30.34203	13	10	1006.2	200	10.75228
41.42456	25.16815	7	10	1007.9	23	8.63371
36.12671	27.7211	3	10	1008.2	100	9.74663
26.36108	32.29324	6	10	1008.2	37	12.45175
27.64893	31.02936	7	10	1007.9	42	9.94956
28.125	30.97397	6	10	1007.9	44	9.70275
28.71704	30.28915	8	10	1007.9	47	10.77598
27.46582	34.18907	3	10	1008.9	100	24.84334
27.54517	34.18907	7	10	1008.9	90	12.6261
15.18555	44.52423	0	10	1008.9	100	28.97632
20.22705	39.3856	8	10	1008.9	39	11.59721
18.29224	41.33682	10	10	1008.9	150	10.78128
53.14941	22.60765	15	10	1011.9	21	3.48341
48.50464	24.53621	14	10	1011.9	24	5.92002
49.19434	24.48586	10	10	1011.6	31	7.60898
65.41748	21.25313	6	10	1011.9	31	6.40384
59.45435	21.99081	7	10	1011.9	25	4.56636
43.50586	26.43456	13	10	1012.3	28	2.97553
43.63403	26.40938	13	10	1011.9	30	7.71139
41.44897	27.12189	14	10	1011.9	38	8.77904
33.28857	30.38734	13	10	1011.9	39	10.5721
38.35449	27.8067	11	10	1011.9	45	7.94156
31.71997	27.67578	3	10	1011.6	722	2.8803
20.27588	34.13872	11	10	1011.6	722	26.23224
23.70605	29.07059	10	10	1011.6	70	5.09475
28.54004	27.13951	10	10	1010.9	60	3.90497
30.3833	31.6185	5	10	1009.9	722	18.89161
18.71948	39.29749	7	10	1009.6	722	20.54392
13.77563	42.56798	3	10	1009.2	722	21.7864
11.39526	45.75539	9	10	1008.6	722	21.1489
11.87134	43.87718	8	10	1007.9	722	19.7822
37.55493	31.04195	6	10	1006.2	722	15.20839
25.75684	36.83266	0	10	1006.2	722	18.28805
15.99731	45.22667	6	10	1005.9	722	20.00155
12.62817	49.71321	8	10	1005.9	722	20.90789
11.95068	51.59142	3	10	1005.9	722	20.61115
12.68311	49.72076	10	10	1005.6	722	19.19866
34.79614	32.92519	6	10	1009.6	722	20.42918
26.46484	37.34627	9	10	1009.2	722	17.17871
32.56226	33.57475	7	10	1009.2	180	5.25579
26.26343	37.36641	7	10	1009.2	722	5.35124
16.65649	45.81078	10	10	1008.9	722	21.1746
14.25781	48.38387	10	10	1008.2	722	22.16597
37.30469	30.2816	6	10	1012.6	20	13.46451
34.21631	31.69655	6	10	1012.6	60	14.34189
26.39771	36.14029	7	10	1012.3	60	16.05564
20.42236	40.05028	3	10	1011.9	60	14.41293
33.6853	32.32849	13	10	1011.6	60	4.19886
33.52051	32.22778	9	10	1011.6	60	11.6696
36.19385	31.01173	8	10	1007.6	722	15.22733
28.06396	35.45044	9	10	1007.2	722	19.35094
17.39502	44.43863	7	10	1006.9	722	19.12417
14.12354	45.10078	10	10	1006.2	722	9.57859
11.20605	48.40149	9	10	1005.9	722	24.46194
8.61206	49.68552	10	10	1005.9	722	19.83694
61.06567	21.34125	5	10	1009.9	15	2.60391
52.82593	23.94455	8	10	1009.6	19	6.67729
52.73438	24.49593	5	10	1009.6	20	6.63958
52.20337	24.48837	10	10	1009.9	20	6.75809
42.57812	28.41347	9	10	1009.6	23	10.6212
25.60425	36.84021	7	10	1009.6	31	10.9588
53.52783	23.85895	3	10	1013.9	27	5.52306
52.06299	23.95966	3	10	1014.3	28	6.5665
47.03369	26.40182	3	10	1014.3	37	3.59957
47.47925	25.88821	0	10	1014.3	39	6.81713
42.61475	27.78656	3	10	1014.3	38	8.67113
25.02441	37.37648	5	10	1014.3	40	27.69867
36.26709	30.94376	14	10	1012.3	722	15.21127
28.50342	34.90662	10	10	1011.9	722	18.32025
17.24243	43.85704	10	10	1011.3	722	20.17488
14.00757	47.66632	11	10	1010.6	722	20.93719
10.99854	50.95695	11	10	1010.3	722	20.66539
11.56616	49.62257	10	10	1009.6	722	19.42217
24.43848	38.72597	7	10	1007.9	722	18.32092
15.50293	47.05452	10	10	1007.9	722	20.03753
11.52344	51.59645	14	10	1007.6	722	20.76951
7.88574	55.46867	11	10	1006.9	722	20.49494
7.73926	54.84177	9	10	1006.6	722	19.23991
24.50562	37.37144	10	10	1007.2	722	18.44777
14.66064	45.82336	8	10	1006.9	722	19.91487
11.04736	50.34767	7	10	1006.9	722	20.86493
9.39941	53.51242	7	10	1006.9	722	20.6325
9.27124	52.31148	8	10	1006.6	722	19.43335
34.49097	31.68396	5	10	1009.6	722	15.11973
24.37134	36.70677	6	10	1009.2	722	18.05701
16.17432	43.80417	6	10	1008.9	722	20.13853
11.19385	49.01833	7	10	1008.9	722	20.79981
9.7229	51.61659	8	10	1008.2	722	20.5102
9.25293	52.28127	8	10	1007.9	722	19.27451
27.82593	35.48569	11	10	1005.6	722	15.1071
19.87915	40.01755	9	10	1005.6	722	17.66024
11.40747	49.01833	9	10	1005.2	722	19.75209
7.8064	55.42084	10	10	1004.9	722	20.53386
6.21948	58.03673	9	10	1004.2	722	20.24351
6.41479	57.45766	3	10	1003.9	722	18.97681
28.34473	34.22432	0	10	1006.2	722	15.06806
19.36035	39.96216	7	10	1005.9	722	18.13247
9.97925	49.63264	9	10	1005.9	722	19.82059
6.87866	54.13681	8	10	1005.6	722	20.70665
37.146	31.00922	9	10	1006.6	722	15.23619
30.15747	35.45296	6	10	1006.6	722	18.06222
19.18945	43.25531	7	10	1006.6	722	19.99813
14.27002	48.40904	6	8	1005.9	722	20.87464
12.02393	51.63925	9	10	1005.9	722	20.41771
13.65356	49.73083	9	10	1005.9	722	19.31541
54.74243	23.91685	8	10	1011.3	17	5.63689
42.12036	28.97995	7	10	1011.3	20	11.52177
37.78687	30.98404	6	10	1011.3	21	13.28487
33.39844	32.9554	3	10	1011.3	23	15.47422
26.99585	37.41173	8	10	1011.3	24	23.14507
24.01733	39.93446	6	10	1011.3	27	13.34729
19.2627	43.25027	8	10	1011.3	722	22.13887
16.65039	46.40495	8	10	1010.9	722	20.09634
14.42261	49.07875	10	10	1010.6	722	19.27478
64.62402	18.80341	0	10	1011.6	19	3.41303
60.00977	20.59853	17	10	1011.6	21	5.45382
43.4082	25.1329	11	10	1011.6	30	7.63658
31.71997	30.29167	6	10	1011.9	40	9.72126
53.93677	20.72189	7	10	1011.3	19	5.45413
41.45508	25.80765	8	10	1011.6	22	14.51234
26.51978	33.61252	6	10	1011.3	28	8.76782
16.91284	42.58308	6	10	1011.3	31	27.72456
14.05029	45.16121	5	10	1010.6	36	15.18491
13.81226	44.51164	7	10	1010.3	722	19.52938
36.76147	29.09325	7	10	1010.9	722	13.45899
28.01514	32.94785	9	10	1010.6	722	17.96432
17.1936	41.31668	5	10	1010.6	722	19.68081
12.25586	47.14767	5	10	1010.3	722	20.74715
9.53369	49.66286	5	10	1010.3	722	20.35036
9.51538	49.04602	6	10	1009.9	722	19.15619
31.75659	31.05202	8	10	1011.6	722	14.40577
22.69287	36.70174	11	10	1011.3	722	17.6956
15.12451	44.51416	13	10	1010.9	722	19.47678
9.35059	51.03249	11	10	1010.6	722	20.49772
7.75757	54.19472	6	10	1009.9	722	20.093
7.72705	54.81407	6	10	1009.6	722	19.04809
30.00488	34.76562	3	10	1008.9	722	14.45969
21.43555	40.66711	3	10	1008.6	722	17.56107
11.82861	49.03595	7	10	1008.2	722	19.4295
9.74731	51.60149	8	10	1007.9	722	20.7007
5.9082	57.37457	10	10	1007.2	722	18.85875
38.66577	30.31181	0	10	1009.2	722	14.51219
27.56348	36.70174	5	10	1009.2	722	17.68639
13.98926	46.42006	3	10	1008.9	722	19.38454
7.43408	54.16199	5	10	1008.2	722	19.99883
7.95288	54.86443	5	10	1009.6	722	20.03435
7.59888	54.804	6	10	1009.2	722	19.87842
6.88477	56.10565	8	10	1008.9	722	18.78553
32.1228	34.21425	3	10	1008.6	722	14.32825
23.66333	39.92439	6	10	1008.2	722	16.89611
14.7644	48.38638	7	10	1008.2	722	19.16964
9.51538	54.23248	7	10	1007.6	722	19.90228
7.19604	56.18874	5	10	1007.2	722	19.72491
6.50635	59.26788	0	10	1006.9	722	18.40071
41.61377	29.08066	5	10	1006.6	722	14.23262
30.70679	34.82605	6	10	1006.6	722	17.02437
17.27295	45.15869	5	10	1005.9	722	19.18366
13.39722	49.0007	5	10	1005.6	722	20.18005
11.40137	52.25357	5	10	1005.2	722	19.33173
9.39331	54.15947	5	10	1004.5	722	18.23206
44.33594	28.96484	3	10	1006.9	722	13.38467
31.49414	34.85374	0	10	1006.6	722	16.22065
20.8252	42.53525	6	10	1006.2	722	18.47151
15.53955	47.7771	3	10	1005.9	722	19.29413
12.74414	51.54861	8	10	1005.2	722	17.57601
37.34131	33.53195	0	10	1006.9	722	13.2541
28.17993	39.28993	5	10	1006.6	722	15.99655
17.49878	48.35617	7	6	1006.2	722	18.20273
12.96997	52.92831	6	10	1005.6	722	19.26245
10.0708	57.39471	9	10	1005.6	722	18.92555
9.36279	57.34436	8	10	1004.9	722	17.39245
19.62891	43.93761	7	10	1005.2	722	17.74261
14.33716	50.26962	8	10	1004.9	722	18.08002
59.0271	23.87405	8	10	1006.6	11	5.66606
60.17456	23.25218	8	10	1006.6	9	5.39764
48.88306	27.68333	6	10	1006.6	15	8.69634
24.95728	39.96216	7	10	1006.2	722	17.86468
63.89771	20.68161	8	10	1006.9	13	3.41303
26.46484	36.72943	8	10	1006.2	722	21.97565
16.21094	45.19897	8	10	1006.2	722	19.95983
13.86719	49.00322	3	10	1005.9	722	19.47008
13.8916	48.97049	8	10	1005.6	722	18.34066
63.57422	21.2632	6	10	1007.2	15	8.58585
62.8479	21.31859	9	10	1007.2	21	2.60391
52.30713	24.49341	10	10	1007.6	24	5.69525
52.88696	24.52614	7	10	1007.6	22	9.60838
41.26587	29.62448	10	10	1007.6	34	17.93212
43.21899	28.43864	9	10	1007.2	40	7.7814
52.85034	24.54376	6	10	1008.6	41	5.53139
41.27808	28.36563	3	10	1008.9	45	3.89897
44.16504	27.04636	7	10	1008.9	45	2.88213
48.74268	24.5916	5	10	1009.2	43	2.81423
49.3042	24.58405	6	10	1009.2	43	3.62436
37.46948	29.63959	5	10	1009.2	42	10.53455
30.40161	33.48412	0	10	1008.9	32	6.97671
43.75	26.45973	5	10	1009.2	37	2.77985
39.84375	28.33038	0	10	1009.2	41	6.69272
20.39185	40.04776	9	10	1009.2	48	8.72196
26.51978	34.8613	6	10	1009.2	39	5.95002
29.71191	34.19159	6	10	1009.2	39	23.09139
14.86206	46.44775	6	10	1008.9	722	19.46805
31.70166	34.81346	6	10	1006.2	722	16.78588
19.23828	43.87215	8	10	1005.6	722	18.53455
13.83667	49.09386	10	10	1005.2	722	19.57333
11.8103	50.38544	9	10	1004.5	722	19.25256
10.50415	52.89558	6	10	1004.5	722	17.72313
40.57617	29.73022	5	10	1006.2	722	13.39279
27.20947	36.7672	3	10	1005.9	722	16.52271
18.17017	43.90488	3	10	1005.9	722	18.37941
11.12061	52.32155	3	10	1005.6	722	19.1795
9.41162	54.79645	7	10	1004.9	722	18.29836
10.80933	52.91573	0	10	1004.5	722	17.46093
28.40576	36.83266	0	10	1008.9	722	15.82923
16.98608	46.41754	0	10	1008.9	722	17.70548
13.25073	50.9343	6	10	1008.2	722	18.49662
10.10132	56.07796	9	10	1007.9	722	18.21277
9.2041	56.10565	8	10	1007.6	722	16.64651
38.72681	31.00922	3	10	1006.6	722	12.61389
25.40283	39.3	8	10	1006.2	722	15.99859
14.95361	48.36624	3	10	1005.6	722	18.18464
10.88257	53.56277	9	10	1004.9	722	18.93941
7.72705	57.43752	5	10	1004.2	722	18.79698
6.67725	58.03925	10	10	1003.5	722	17.38359
31.427	34.7757	6	6	1002.2	722	11.68194
22.37549	41.33682	8	6	1001.9	722	14.90864
13.3728	49.08882	9	6	1001.9	722	16.66545
9.8877	54.13177	6	10	1001.2	722	18.15209
7.77588	56.8232	5	10	1001.2	722	17.32332
8.02002	58.05435	10	10	1000.9	722	15.78921
41.30249	30.92361	3	10	1005.2	722	13.05495
26.96533	38.6882	0	10	1004.9	722	16.12091
15.96069	48.35365	5	10	1004.5	722	17.74688
11.71265	52.96104	7	10	1004.2	722	18.96954
8.21533	56.06285	7	10	1003.9	722	18.15852
4.79736	57.36198	6	10	1003.2	722	16.57213
41.60767	30.96138	8	10	1003.2	722	10.4951
31.41479	35.4882	9	10	1003.9	722	12.78309
25.43945	40.07797	8	10	1003.9	722	15.20614
18.15186	46.39992	10	10	1003.5	722	17.00385
16.24756	49.01833	11	10	1003.2	722	17.73355
14.30664	51.54861	13	10	1002.9	722	16.78494
53.38745	25.20844	13	10	1006.6	30	5.5824
60.79712	23.86147	8	10	1006.9	55	3.65954
60.40039	25.12032	13	10	1006.9	48	3.55115
65.78369	23.90678	5	10	1007.2	43	6.75608
93.78662	19.31198	7	3	1007.2	44	2.42783
95.23926	19.31198	8	10	1007.6	90	3.30748
95.72144	19.44542	6	10	1007.2	180	3.37804
85.85815	25.85297	7	10	1007.2	722	23.10261
73.64502	25.16815	11	10	1007.2	29	25.18414
63.56201	27.0388	9	10	1007.2	14	10.96475
43.20068	32.20764	9	10	1007.6	16	5.96141
59.86938	26.46225	7	10	1007.2	16	3.76511
81.09741	23.21945	5	10	1007.2	30	2.70947
73.17505	23.84132	6	7	1007.2	40	5.55969
60.08911	27.76894	7	10	1007.2	75	14.6101
60.4187	24.49341	3	10	1010.9	18	5.56431
45.85571	28.47389	0	10	1010.9	20	5.64773
49.06616	27.1244	0	10	1010.9	32	2.41373
50.22583	27.04887	0	10	1010.9	22	4.71965
51.83716	25.85045	6	10	1010.9	22	3.58692
44.88525	28.97995	3	10	1010.9	34	8.789
36.88965	32.32346	3	10	1010.6	37	9.60224
28.62549	36.15288	5	10	1010.3	38	10.61605
19.13452	42.55791	0	10	1009.6	36	12.36396
19.71436	43.90488	9	10	1007.2	722	17.04103
16.06445	48.35617	8	10	1006.6	722	17.81313
13.59863	50.93681	8	10	1006.2	722	17.56078
14.36768	49.63264	9	10	1005.6	722	16.07183
47.38159	30.34706	3	4	1003.2	722	10.75666
19.12231	47.08725	3	4	1002.5	722	15.99544
15.64331	50.91919	7	4	1001.9	722	17.27889
11.2915	54.24759	8	3	1001.2	722	16.60702
12.3291	51.67702	6	3	1000.5	722	15.03446
43.96362	30.3093	0	3	1002.5	722	9.62314
30.85327	36.83517	0	5	1002.5	722	13.29075
17.68799	45.87372	6	4	1002.2	722	15.78751
13.93433	49.72328	7	4	1001.9	722	15.99748
10.17456	53.55522	7	5	1001.5	722	15.87338
9.98535	52.83768	7	5	1001.2	722	14.93461
66.05835	21.2632	6	10	1007.9	10	2.46301
63.5437	21.89766	7	10	1007.9	11	3.61435
48.44971	26.54533	0	10	1007.9	15	9.55975
24.84131	39.42337	3	10	1007.9	722	18.02118
19.0918	43.94768	5	10	1007.9	722	17.7375
15.17944	48.33603	7	10	1007.6	722	17.78707
15.96069	47.04445	6	10	1007.6	722	16.02649
65.48462	18.65738	7	10	1013.3	15	4.53898
56.32935	21.29845	8	10	1013.6	17	7.49503
32.65381	31.03439	7	10	1013.6	20	12.74871
17.74902	42.63344	5	10	1013.3	722	18.79673
16.72974	43.80417	3	10	1012.9	722	18.69564
14.80713	45.84854	5	10	1012.9	722	18.52889
13.14697	47.17033	3	10	1012.6	722	16.87713
40.64331	28.47389	0	10	1012.6	722	12.55718
17.64526	43.7941	7	10	1011.6	722	18.02021
13.25073	48.35869	7	10	1010.9	722	18.63398
9.08203	54.13681	8	10	1010.6	722	18.27829
8.73413	54.13177	0	10	1009.9	722	16.83421
40.19775	30.41252	3	10	1007.9	722	11.5071
17.81006	45.21912	9	10	1007.2	722	16.57674
14.31885	48.38135	5	10	1006.9	722	16.89256
12.16431	51.00983	8	10	1006.2	722	15.904
16.04004	45.84351	5	10	1005.9	722	14.52614
34.30176	34.22684	6	3	1006.2	722	10.66959
24.46289	39.92691	9	4	1005.9	722	13.43561
17.08374	46.47041	10	3	1005.6	722	14.92295
13.64136	48.96042	9	3	1005.2	722	15.8928
12.71973	49.08882	8	3	1004.5	722	14.13123
46.47217	29.76799	0	2	1006.9	722	8.7096
24.19434	39.40575	0	2	1006.6	722	12.34079
13.15918	49.0863	0	2	1006.2	722	14.99418
10.45532	53.53256	10	2	1005.6	722	16.02013
7.70874	56.77536	7	2	1005.2	722	16.3246
8.75244	55.46616	8	8	1005.2	722	15.87631
8.01392	56.07796	9	2	1004.9	722	14.9369
33.05054	32.21519	0	3	1003.2	722	8.80565
20.36743	38.78639	3	3	1003.2	722	12.51044
14.80103	45.83595	6	3	1002.5	722	14.20948
15.14282	46.47797	5	3	1002.5	722	14.25039
11.37695	50.95695	5	3	1002.2	722	14.90544
9.42993	53.53004	8	3	1001.9	722	14.98068
7.21436	54.86946	6	3	1001.5	722	14.08438
34.77173	30.26901	14	10	1005.9	29	23.68156
18.73779	40.00244	13	10	1005.6	37	7.67104
18.50586	40.71999	14	10	1005.6	722	21.45263
14.14795	46.38229	9	10	1005.6	40	20.35503
15.6311	43.93509	14	10	1005.6	41	17.45205
15.68604	43.29056	14	10	1005.2	722	17.01736
54.84009	21.38657	9	10	1007.6	55	4.53588
55.18188	21.29341	9	10	1007.9	21	3.37804
42.68799	25.22858	7	10	1007.9	25	4.73707
48.6145	23.1691	8	10	1008.2	29	3.44842
45.37354	24.49593	10	10	1007.9	40	8.51996
31.67114	30.99159	8	10	1007.9	33	19.00948
27.39868	32.32849	9	5	1008.2	33	12.68275
23.49243	35.42023	8	4	1008.2	34	16.4486
29.79126	31.57318	7	4	1008.2	34	7.54464
76.57471	16.71875	3	3	1007.9	16	2.9908
75.99487	16.7968	5	10	1007.9	17	2.2519
76.52588	16.79428	6	10	1007.9	722	4.29268
73.2605	18.15384	6	10	1007.6	17	9.3248
69.67773	19.98421	7	10	1007.6	95	6.4042
56.87866	21.99333	8	4	1007.2	19	9.67668
49.15771	23.88161	7	10	1006.9	75	7.52403
45.78857	25.16312	6	5	1006.9	70	8.65259
47.77222	23.96469	9	5	1006.9	28	5.76721
48.44971	24.46823	7	5	1006.9	60	4.74848
51.69678	23.29247	7	5	1006.6	50	3.58917
54.59595	22.00089	5	5	1006.6	46	3.48361
62.854	21.2355	6	5	1006.6	45	5.2427
59.52148	20.68161	13	10	1005.9	19	3.37766
52.53906	23.21693	13	10	1005.6	19	4.72334
61.95068	20.69672	14	10	1005.6	17	6.50977
55.16968	22.01851	14	10	1005.6	17	8.54531
51.37329	23.19427	15	10	1004.9	24	3.58702
48.40088	23.81363	14	10	1004.9	29	7.60059
40.25879	27.13196	15	10	1004.5	30	11.47997
66.12549	21.91528	6	10	1008.6	15	4.46887
62.57935	21.88255	9	10	1009.2	20	2.49834
47.55859	26.52016	7	10	1009.2	22	7.51237
16.65039	45.20905	7	10	1008.9	26	18.17965
14.33105	47.80731	11	10	1008.6	722	18.50891
12.37183	49.08379	5	10	1008.9	722	18.57988
11.02295	49.69307	9	10	1008.6	722	16.29056
36.67603	30.30678	0	10	1007.6	722	10.75543
19.89746	40.04524	0	10	1007.2	722	14.31437
12.30469	49.59488	5	10	1006.9	722	16.65893
9.32007	53.50739	7	10	1006.2	722	17.61332
7.54395	55.42336	7	10	1005.9	722	17.59164
5.23071	55.41328	3	10	1005.2	722	15.91337
29.85229	32.93777	8	10	1001.9	160	10.65779
14.2395	45.83595	8	10	1001.2	722	16.95367
12.65259	46.51573	10	10	1000.9	722	18.02199
11.33423	50.38544	14	10	1000.5	722	15.88691
11.9751	49.0863	13	10	1000.5	722	16.12389
17.92603	42.5705	11	10	1000.5	722	10.74032
17.05933	41.87057	13	10	1000.5	722	14.66053
50.74463	26.46729	7	10	1005.9	28	6.4909
54.71191	23.90678	7	10	1006.2	25	3.55034
45.68481	27.06398	7	10	1006.6	33	6.68475
29.42505	34.23439	6	10	1006.2	45	10.44995
46.29517	24.56642	11	10	1009.9	27	3.58774
51.86157	21.90018	8	10	1010.3	31	4.53924
52.20337	21.90773	9	10	1010.6	29	2.53353
55.68848	20.70427	10	10	1010.6	30	2.49834
54.43115	20.74455	10	10	1010.6	30	3.41303
55.12695	20.66399	8	10	1010.6	26	3.41323
48.7793	23.83881	9	10	1010.6	31	18.73639
36.49902	28.45375	8	10	1010.3	39	8.66493
39.39209	27.78656	6	10	1009.9	722	9.76545
27.27051	34.18152	0	10	1009.9	722	14.82598
12.20703	47.68394	0	10	1009.6	722	18.59342
9.30176	50.88646	6	10	1009.6	722	17.89555
9.47876	49.59991	3	10	1008.9	722	16.04118
38.62915	28.33038	0	10	1008.9	722	11.38729
23.86475	36.17805	5	10	1008.9	722	14.53968
14.67285	45.10834	6	10	1008.2	722	16.86925
10.02197	50.28221	10	10	1007.9	722	17.68511
7.85522	52.18056	7	10	1007.2	722	17.39364
7.01904	52.28378	6	10	1007.2	722	15.83333
59.28345	22.53212	0	10	1009.9	16	3.44744
47.60742	26.47736	0	10	1009.9	23	6.63929
39.72168	30.3672	0	10	1009.9	55	20.7302
27.63062	35.54108	6	10	1009.9	25	8.7437
17.16919	45.14107	0	10	1009.6	55	20.30209
14.94751	47.05704	3	10	1009.6	722	19.54023
11.02905	51.01234	7	10	1009.2	722	19.21412
10.43091	50.36278	6	10	1008.9	722	15.90862
38.74512	27.15965	5	10	1009.6	722	11.41809
19.46411	39.29749	7	10	1009.2	722	14.33439
13.66577	45.81581	7	10	1008.9	722	16.86339
10.91309	49.71321	8	10	1008.2	722	17.64777
8.94775	51.61156	8	10	1007.2	722	16.86769
9.10645	50.94185	7	10	1006.6	722	15.13285
33.20923	29.66728	9	10	1004.9	722	10.64483
18.59131	39.29749	8	10	1004.5	722	14.16754
11.93848	47.08725	9	10	1004.5	722	16.03356
7.86133	52.83012	11	10	1003.9	722	16.70108
6.27441	54.17961	7	10	1003.5	722	16.51145
6.26221	54.19724	6	10	1003.2	722	15.05623
34.75342	28.99002	3	10	1006.6	722	10.6682
16.19873	40.68474	5	10	1006.2	722	14.28065
10.44922	48.99063	0	10	1006.2	722	16.13594
7.56836	54.24255	7	10	1005.9	722	16.72901
4.79736	56.16356	6	10	1005.6	722	16.51833
5.17578	56.1409	8	10	1005.2	722	14.92415
64.70947	21.28838	13	10	1003.5	722	2.46316
41.40015	27.14455	10	10	1003.2	75	2.61266
30.63965	32.86224	11	10	1002.9	722	4.51085
26.42822	33.63014	8	10	1002.9	722	6.61306
93.67676	18.1337	9	10	1002.9	24	5.17233
94.04297	17.38342	7	10	1002.5	120	2.21671
91.76636	18.05061	6	10	1002.9	722	3.13155
93.78662	18.10349	6	10	1002.9	17	4.36305
92.24243	20.65643	3	10	1002.9	17	10.486
58.55103	22.59758	10	7	1003.9	722	5.37932
42.90161	26.42197	7	10	1003.9	85	9.64584
33.66089	30.99159	10	10	1003.9	90	8.32749
24.79248	35.41519	11	10	1003.9	90	13.28353
24.81079	35.50583	16	10	1003.9	90	10.64226
31.15234	30.31685	9	10	1003.9	95	4.73625
60.46753	23.22449	7	10	1004.9	20	11.42892
43.59741	28.36311	6	10	1004.5	722	13.3734
31.23169	34.85123	5	10	1004.2	722	16.40365
34.93652	30.36469	8	10	1003.9	722	8.83267
21.89941	38.63533	8	10	1003.5	722	7.61414
16.19873	42.52014	13	10	1003.2	722	15.14664
22.99194	36.75461	9	10	1002.5	722	10.47209
59.42383	22.0311	15	10	1001.5	26	4.3633
70.50171	20.05974	18	10	1001.5	26	2.39278
56.93359	23.22449	18	10	1001.9	25	8.54872
57.12891	23.24715	20	10	1001.9	25	6.65052
84.46045	19.96658	14	10	1002.2	27	4.39849
73.2605	21.31859	17	10	1002.2	40	3.48361
31.01807	36.70174	15	10	1002.5	722	16.51119
36.47461	29.76799	13	10	1002.9	31	2.67428
48.51685	24.51859	16	10	1002.9	722	3.41323
50.36011	23.26225	7	10	1010.3	30	2.46316
43.65845	24.49341	6	10	1010.6	45	7.32765
28.72314	29.7403	0	10	1010.6	55	2.61446
10.92529	46.46538	0	10	1010.6	50	15.04923
9.70459	46.42761	8	10	1009.9	150	9.39107
17.52319	40.06035	5	10	1013.9	722	12.38757
14.7583	43.82935	3	10	1013.9	722	14.44612
11.51733	47.12502	14	10	1013.9	722	15.33003
10.55298	47.75444	13	10	1013.6	722	15.0569
10.67505	47.07466	14	10	1013.3	722	13.15774
39.44702	27.11182	5	10	1013.9	722	9.43037
21.74683	37.38152	9	10	1014.6	722	12.41759
16.51611	42.55287	11	10	1014.3	722	14.34539
11.21826	49.08882	14	10	1013.6	722	15.08213
10.18066	50.91667	11	10	1012.9	722	14.91023
11.07788	49.04602	9	10	1012.6	722	12.42239
50.61646	24.52362	5	10	1012.6	722	9.3248
21.30737	39.97978	6	10	1012.6	722	12.4061
14.9353	45.77301	6	10	1011.9	722	14.31945
11.69434	50.30739	7	10	1011.3	722	14.92368
10.10742	51.54861	10	10	1010.9	722	14.28771
10.46143	49.59991	13	10	1010.9	722	12.45675
40.34424	29.627	7	10	1007.2	722	8.63653
13.97705	47.67136	9	10	1006.6	722	14.1528
12.60986	48.4317	11	10	1005.9	722	15.0472
9.67407	53.46962	9	10	1005.2	722	14.19993
10.29663	51.66191	11	10	1004.9	722	14.15371
9.98535	50.99472	9	10	1004.5	722	12.56223
35.37598	32.83958	5	10	1000.5	722	8.56982
16.11328	43.26286	9	10	999.8	722	11.54936
10.72388	49.08882	6	10	999.2	722	14.13695
9.17358	52.92328	7	10	998.5	722	14.84233
8.05054	54.83925	7	10	997.8	722	14.01593
7.50122	54.85435	7	10	997.2	722	12.39954
66.81519	19.45297	7	10	997.5	7	3.37804
31.53076	32.95792	5	10	997.8	9	15.02973
24.85962	36.82007	7	10	997.8	80	14.59205
17.27295	42.60826	7	10	997.8	150	14.36725
25.07935	35.51338	11	10	997.8	95	7.72669
78.56445	18.73795	3	10	999.5	80	2.35759
59.25903	22.56485	0	10	999.8	75	4.5497
60.08911	21.38405	15	10	998.8	40	2.35759
60.30884	22.64793	9	10	998.8	40	4.57443
57.92847	22.62527	10	10	998.8	44	4.29768
60.98633	21.29341	17	10	998.5	50	3.30767
61.21826	21.87752	13	10	998.5	42	2.42728
44.53125	24.54376	8	10	997.8	36	8.4451
47.20459	21.88255	13	10	997.5	41	2.60391
64.55688	16.75148	8	10	997.5	29	2.9908
92.59033	14.79774	11	10	997.5	33	2.81487
66.76025	23.25722	14	9.1	997.2	722	10.38044
62.78076	11.00609	16	10	994.4	140	4.14981
62.26807	10.93307	17	10	994.4	722	3.76511
41.02173	18.06824	16	10	994.4	722	7.24524
40.58228	17.43378	17	10	994.1	722	3.71336
50.40283	13.55904	11	10	994.4	32	6.49851
56.55518	11.01364	11	10	993.8	95	3.58917
72.15576	5.78186	8	10	997.4	722	4.39849
38.56812	16.16234	8	10	997.8	722	3.83548
31.62231	20.07233	6	10	997.8	722	5.52017
25.11597	23.91685	6	10	997.4	722	7.01079
17.85278	27.09671	5	10	996.1	722	9.06891
17.75513	25.77744	3	10	995.1	722	7.13932
44.50684	15.43472	14	7	991.1	722	3.76532
40.51514	16.75148	20	10	990.8	722	4.55699
49.12109	13.57414	18	10	989.8	80	3.48361
42.13867	16.7263	25	10	988.8	85	8.72118
33.99658	18.81096	23	10	988.8	722	6.77424
53.78418	0.00877	6	10	1003.7	80	4.64481
28.90625	7.0961	9	10	1004.7	250	4.3633
28.61328	9.04732	8	10	1004.7	250	4.25774
26.81885	10.42953	9	10	1004.7	250	6.22862
27.4292	5.88509	8	10	1004.7	250	4.01142
18.75	13.54645	9	10	1003.7	250	8.44558
16.22314	15.45738	6	10	1003.4	250	6.58052
60.77881	1.35574	8	10	1001.4	250	4.3633
58.52051	2.58186	7	10	1001.1	250	4.25798
57.25708	2.64984	7	10	1000.7	200	4.15218
46.37451	5.90523	9	10	999.1	722	3.94127
37.60376	10.37415	7	10	998.1	722	3.73013
36.59058	10.9507	7	10	996.8	95	3.62456
65.05127	7.74063	7	10	995.1	60	3.87089
63.80005	7.84889	6	10	995.1	55	3.73013
89.36157	6.52206	3	3	1002.7	5	3.97624
86.62109	7.71545	3	3	1002.4	6	4.04684
82.2876	7.77084	3	3	1002.4	5	3.80051
82.69653	7.18674	6	4	1002.1	7	3.79467
83.70361	7.07092	0	5	1001.7	7	3.97624
63.45825	10.37163	8	10	998.7	722	4.15218
54.65698	12.8717	13	10	998.4	722	4.16224
48.29712	14.93622	10	10	998.4	722	5.48963
42.94434	16.10191	11	10	997.1	722	7.68813
40.16724	17.46147	13	10	995.8	722	7.83611
40.11841	18.02292	11	10	994.8	722	5.73626
79.09546	3.97415	10	10	993.1	19	4.18736
78.24707	4.49783	9	10	992.8	16	3.9918
78.17383	4.61868	8	10	993.1	17	4.18736
72.97974	5.8876	10	10	993.1	25	3.94127
74.40796	5.24055	11	10	993.1	18	4.01165
72.44873	5.91782	10	10	993.1	20	4.04684
70.30029	6.46667	9	10	993.1	28	3.87089
75.6958	5.22293	11	10	991.8	12	4.15218
67.72461	7.14394	13	10	991.1	14	4.01142
60.27832	9.70192	16	10	990.8	722	4.15241
57.72095	10.42198	17	10	990.8	722	4.25798
51.36108	13.50868	15	10	988.8	722	5.48692
57.71484	10.30365	15	10	987.5	250	3.76532
62.09717	9.63394	15	10	985.5	722	3.73013
78.93066	2.02545	20	10	986.5	33	4.50406
73.27881	2.59445	18	10	986.8	38	4.3633
73.49854	3.23898	16	10	986.8	30	4.39849
75.3418	3.21884	17	10	986.8	19	4.3633
65.93628	3.87093	17	10	987.2	27	4.39849
60.77881	6.51451	18	10	987.2	35	5.85404
74.96948	2.02545	20	10	987.2	28	4.32812
71.76514	1.95747	17	10	987.5	25	4.3633
54.04053	7.10869	17	10	988.5	722	4.25774
44.67773	11.0363	18	10	988.2	722	4.11699
37.26807	14.17084	18	10	987.2	722	7.40465
37.22534	14.85817	20	10	985.2	722	3.4838
56.08521	9.64149	20	10	980.2	722	3.97646
52.63062	11.064	24	10	980.6	722	3.62456
47.15576	14.78516	23	10	980.9	722	3.62456
47.76611	14.1935	18	10	980.9	722	3.51899
58.66089	10.95322	16	10	980.9	722	3.55418
59.48486	5.21286	8	10	996.8	34	4.43368
42.45605	11.04134	6	10	997.1	722	4.0818
36.22437	14.24385	7	10	997.4	722	4.22279
33.72192	11.61285	5	10	997.1	28	3.55418
28.07617	18.0204	7	10	996.4	32	9.60401
21.69189	20.64384	5	10	995.8	722	8.64721
64.65454	4.54063	8	10	989.2	70	4.0818
36.95679	13.01018	10	10	988.5	80	3.73013
33.64868	14.20609	11	10	986.8	722	6.41048
30.21851	14.29924	11	10	986.2	722	4.52839
56.2561	8.43552	15	10	981.2	722	4.01142
47.88818	11.66069	10	10	980.9	722	3.73013
36.65771	18.02292	17	10	979.9	722	6.57538
32.70264	20.67154	17	10	977.3	722	4.9469
62.1521	12.88177	13	10	982.2	722	3.58937
43.90869	17.46399	18	10	982.9	722	4.72006
31.69556	20.60356	18	10	983.5	722	6.84803
29.84619	20.71434	15	10	983.5	722	5.08215
66.96777	7.72552	7	10	994.1	722	4.18736
41.4856	15.44731	8	10	993.8	722	3.62456
40.51514	14.86069	10	10	993.5	722	3.76554
30.74951	17.47658	11	10	992.5	722	3.27266
31.28662	17.48161	13	10	991.5	722	3.87023
62.29858	10.39177	6	10	989.8	722	3.73013
49.54834	14.81285	7	10	989.8	722	3.4838
35.63843	19.99931	8	10	989.8	722	3.94385
31.54297	21.32866	7	10	989.5	722	7.06089
30.32837	22.63535	6	8	988.5	722	7.03118
35.79712	19.40262	7	10	988.2	722	6.1549
46.08765	14.19601	16	10	987.8	722	3.51899
40.48462	16.13968	21	10	987.2	722	3.34304
32.47681	20.67909	20	10	987.5	722	3.99841
26.40991	23.83125	23	10	987.2	722	6.19533
24.54224	23.30254	22	10	986.2	722	6.36482
23.4314	23.89923	23	10	985.5	722	5.30323
48.27271	11.57509	7	10	997.8	722	3.72992
39.35547	14.24133	11	10	997.4	722	3.41342
30.34058	18.11607	10	10	997.8	722	4.62679
22.69897	21.98326	7	10	997.4	722	6.1315
21.41113	22.66304	7	10	996.4	722	6.87896
21.58813	22.66556	8	10	995.8	722	5.0783
80.76782	11.67076	13	10	987.5	90	3.90586
42.43164	18.75557	15	10	987.2	722	5.62875
36.24268	20.60104	14	10	987.2	722	6.75931
29.22974	21.97823	10	10	986.8	722	5.01426
58.6853	8.45062	0	10	995.4	722	3.97646
43.84155	13.64716	0	10	995.4	722	3.58937
35.99854	17.48917	0	10	995.4	722	3.8966
36.85303	19.32709	0	7	995.1	722	5.92862
28.94897	21.31355	5	4	994.4	722	6.08285
28.8269	20.74455	7	5	994.4	722	6.08476
25.10376	23.22701	6	10	993.8	722	4.32897
65.61279	7.80609	5	10	992.5	722	3.8357
53.54614	11.65314	7	10	992.8	722	3.55418
42.47437	15.53291	7	10	992.1	722	3.73006
31.83594	21.3488	7	10	991.1	722	5.77182
29.01001	20.63377	10	10	990.2	722	5.99826
31.27441	19.98924	10	10	989.5	722	3.23616
66.75415	8.98941	0	10	993.8	722	3.97646
40.93018	18.15132	0	10	994.1	722	3.59588
33.55103	21.25565	5	10	993.5	722	5.2468
33.39233	21.33873	6	10	993.1	722	4.30287
29.72412	22.59003	5	10	992.5	722	4.40235
63.73291	11.01616	17	10	985.9	60	3.65975
56.9458	12.95982	18	10	985.2	722	3.37823
55.2124	13.61191	17	10	984.9	722	3.44861
53.23486	15.52032	15	10	983.5	150	3.23729
55.31006	14.91608	20	10	982.2	722	3.06152
54.76074	15.58578	11	10	981.6	100	3.02633
81.56738	3.28682	20	10	984.5	20	4.11699
74.04785	3.94646	25	10	984.5	20	1.35169
75.15869	3.86589	26	10	984.9	21	4.22255
67.55981	3.85582	26	10	985.2	22	4.3633
46.45386	5.21286	26	10	984.9	130	4.0818
48.85864	3.94646	30	10	985.2	130	4.18736
67.08984	1.92474	18	10	986.5	60	4.39849
50.49438	7.70287	20	10	986.8	55	4.25798
41.55884	11.00105	25	10	986.2	722	5.27849
33.52661	11.56754	26	10	986.2	722	5.48963
30.63354	11.65062	23	10	986.5	722	4.28698
80.22461	-3.79044	16	3	991.5	21	4.9615
76.36108	-3.19374	16	10	991.8	18	4.71518
72.43042	-2.50389	18	10	991.5	15	4.46887
46.47217	3.86086	15	10	991.8	25	5.77115
60.9375	-1.89209	16	10	991.8	22	4.53924
58.02612	-1.82663	20	10	991.5	26	4.64481
59.41772	-1.91727	15	10	991.8	25	4.46887
61.21216	-2.49634	18	10	991.5	23	4.57443
55.93872	-1.19217	14	10	991.1	22	4.50406
36.68213	6.44905	15	10	990.8	28	4.22279
42.68799	1.25755	16	10	988.5	722	4.60988
36.23047	3.82812	18	10	988.5	722	4.43368
22.71729	9.10774	16	10	986.8	722	5.10254
23.04688	9.00452	14	10	985.5	722	4.01142
83.96606	1.30035	16	3	976.9	13	4.46887
84.83887	0.65582	18	5	977.6	24	4.3633
53.4729	3.94394	20	10	983.2	722	5.48963
47.01538	5.91278	18	10	982.9	722	4.34273
71.40503	1.3356	11	10	983.9	110	4.3633
54.84009	6.55228	9	10	980.9	120	3.62456
47.49756	10.35149	11	10	978.6	150	4.61617
68.49976	-3.75771	17	10	986.2	22	4.75037
53.15552	-1.97266	21	10	986.2	34	4.60962
43.88428	0.73891	21	10	985.5	39	4.50406
44.65332	4.48776	26	10	967	170	4.18736
55.74951	1.32805	6	10	988.2	200	4.60962
32.51953	8.41286	3	10	988.2	722	5.10254
42.31567	3.19366	3	10	987.8	40	4.39849
46.90552	1.28525	0	10	987.5	28	4.25774
59.83276	0.10193	24	10	984.2	26	4.43368
55.66406	1.33308	23	10	983.9	33	4.39849
62.02393	5.20531	15	10	984.5	722	4.25774
54.85229	7.72049	16	10	985.2	722	4.11699
36.90796	14.18594	18	10	984.9	722	4.41241
32.32422	16.21773	17	10	984.5	722	4.71306
32.28149	16.12457	17	10	984.5	722	3.61609
95.27588	7.75322	14	10	986.2	8	0.31754
77.9541	11.64055	15	10	985.2	10	3.76532
71.36841	13.59932	15	10	984.9	55	8.30165
74.00513	11.68083	21	10	984.5	41	3.55418
83.95996	8.48839	16	10	984.5	722	4.0818
81.73218	9.02214	22	4	985.2	9	3.90586
84.44214	8.49846	16	6	985.9	8	3.97646
80.2002	9.70192	14	10	985.2	9	3.83548
75.31738	10.99602	17	10	984.9	9	3.76532
72.11304	12.23473	18	10	984.9	10	3.69494
68.61572	12.32033	20	10	984.2	15	3.48361
67.14478	12.86919	17	10	984.5	16	3.55418
74.38965	11.00861	15	10	984.5	16	3.62436
63.46436	4.47517	8	10	990.2	722	4.43368
56.96411	6.4994	10	10	990.5	722	4.04684
50.68359	9.08257	9	10	990.2	722	3.94127
35.66895	14.79019	6	10	989.8	722	4.32481
27.99072	17.46147	5	10	988.8	722	4.58627
29.10767	16.23283	5	10	988.5	722	3.58372
69.35425	2.04308	10	10	988.5	190	4.46887
66.80908	3.26416	14	10	988.5	230	4.3633
65.42358	3.86337	13	10	988.2	220	4.32836
62.48779	4.61113	10	10	987.2	180	4.0818
55.33447	7.12883	11	10	985.9	190	3.94127
56.14624	7.7079	10	10	985.2	46	4.04684
91.47949	7.08351	5	7	984.9	3	4.01142
81.30493	4.52553	16	10	987.8	15	4.25774
81.54297	3.33466	17	10	987.8	16	4.29293
75.83618	3.30193	15	10	988.2	20	4.32812
57.93457	7.78091	13	10	988.2	20	4.32812
91.80908	2.58438	13	3	987.5	3	4.60988
90.46631	2.04559	13	4	987.5	4	4.5395
87.42065	2.60452	15	5	987.5	4	4.5395
86.4563	2.60201	11	4	987.5	6	4.39874
89.83154	0.71121	5	1.3	996.4	2	1.68867
86.99951	1.30035	5	0	996.4	2	4.41902
85.31494	1.38596	7	1.5	996.1	3	4.32836
80.2002	3.19366	0	4	996.1	3	4.29342
75.29297	4.47517	0	4	996.1	4	4.18784
79.88892	2.61459	0	4	995.8	4	2.32638
81.92749	2.57431	6	5	994.8	4	4.32836
77.29492	3.32458	6	4	994.8	4	4.1876
78.4668	3.30696	5	5	994.4	4	4.08226
78.8208	3.2843	6	4	994.1	4	4.15241
99.73755	5.90775	14	1	986.5	4	4.18784
99.01123	6.45409	15	1.5	986.5	3	4.11722
93.60962	8.34991	11	1.5	985.5	3	3.9415
94.88525	7.77084	11	2	985.2	4	3.87111
86.64551	14.25896	17	10	982.2	75	3.42096
90.64941	14.17084	16	10	982.2	65	3.58958
81.97021	16.11702	18	10	981.9	22	3.44881
82.94678	15.54047	16	10	981.9	17	3.30804
84.17358	15.55809	18	10	980.9	15	3.37843
97.90039	13.57918	17	7	979.6	7	3.69515
97.65625	13.57918	16	7	979.2	6	3.46219
97.82715	13.61191	15	10	979.2	6	3.51919
96.64307	14.19601	16	10	978.9	7	3.55439
34.83887	0.63316	10	10	1007	722	4.75064
30.58472	0.76408	7	10	1005.4	722	4.78583
29.26636	2.65236	6	10	1004	722	4.68026
55.74951	1.34819	16	10	991.1	722	4.04684
56.81152	1.94992	16	10	987.5	722	4.43418
50.47607	4.63127	17	10	986.5	722	3.80073
47.63184	6.42639	18	10	985.2	722	5.56033
46.11816	7.77084	14	10	984.9	722	4.59703
67.13867	4.59099	18	10	986.2	722	4.15265
60.69336	7.1389	16	10	986.5	722	3.9063
49.21875	11.05141	15	10	986.8	722	4.49739
40.33813	14.88083	13	10	986.8	722	4.74388
37.89673	16.76407	11	10	986.2	722	6.92867
35.99854	18.08586	10	10	986.2	722	5.94686
49.60327	12.25487	16	10	995.1	722	3.34323
87.46948	1.25252	9	10	995.4	14	4.78556
86.82251	0.10193	16	10	995.4	12	4.64507
80.43213	0.67093	15	10	995.4	14	4.50431
33.86841	9.09767	6	10	1002.4	722	5.03245
42.31567	3.9666	7	10	1001.4	23	3.76532
43.83545	-4.47525	11	10	1003.4	722	5.10254
31.80542	0.71373	9	10	1003.7	722	4.85621
26.16577	3.25409	9	10	1003.7	722	4.68026
21.11816	5.7869	8	10	1003.7	722	7.88299
17.91992	6.48178	11	10	1003	722	9.1499
16.76636	6.53214	10	10	1002.1	722	8.12934
43.64014	1.35574	18	10	991.5	110	4.43393
73.49854	-12.28264	8	10	997.1	722	5.5952
45.15991	-0.02647	8	10	996.4	722	4.92659
41.60767	1.38596	6	10	996.4	722	4.75091
87.46948	-2.58949	10	3	988.8	7	4.68026
85.49194	-1.17455	11	7	983.5	8	4.85621
81.02417	0.01884	13	10	983.9	8	4.71545
41.11328	5.79445	3	10	1006.7	722	4.82102
30.79224	9.78752	0	10	1007.3	722	4.64534
28.41797	12.36061	0	10	1008	722	6.93241
27.30713	13.61694	5	10	1008.3	722	10.28297
28.19824	14.8053	6	10	1008	722	11.28154
25.0061	14.27155	10	10	1007.7	722	9.43065
69.69604	-3.76526	9	10	1007.7	722	5.06735
45.19043	4.50539	8	10	1007	722	4.60988
36.89575	6.42891	9	10	1006.4	200	4.39899
31.604	10.38925	10	10	1006.4	722	6.15859
28.86353	12.27753	10	10	1004.4	722	10.43244
26.09863	14.21616	8	10	1003	722	12.30837
27.03857	16.10191	9	10	1001.7	120	13.42226
82.16553	5.88509	8	6	992.5	30	1.97014
96.56982	5.82466	8	1.3	989.8	4	3.52616
97.55859	6.43394	8	1.3	989.2	4	4.11746
97.00317	7.14645	9	1.3	988.5	3	3.9063
96.40503	7.74063	10	2.5	988.2	3	3.87111
99.98779	14.91356	16	10	975.9	7	3.29091
99.98779	14.93118	17	10	975.6	8	3.24883
86.09619	2.00027	16	10	989.5	16	4.71545
78.05786	3.83316	23	10	990.2	19	4.43393
63.94653	5.1474	17	10	991.8	26	4.22303
67.94434	3.29185	15	10	992.8	24	4.46912
63.73291	4.58092	15	10	993.1	26	4.29317
80.15137	0.72128	8	10	989.8	170	4.64507
70.41626	3.89862	9	10	985.9	23	4.1876
66.44287	8.46069	10	10	995.8	722	10.23692
48.29712	14.16832	9	10	995.1	200	10.34978
99.98779	16.17241	14	10	986.8	45	3.66214
99.98779	16.09688	22	6	986.2	70	3.51779
99.98779	16.20514	18	10	985.9	85	3.55439
99.73755	18.03047	17	10	985.5	100	2.99131
91.68701	2.65236	11	10	1001.7	13	0.59775
85.17456	3.312	16	10	1002.4	12	4.43393
83.37402	3.84071	11	10	1002.7	15	4.46912
83.02612	3.34221	13	10	1002.4	14	4.46912
90.75317	3.29185	17	10	1002.4	80	4.57469
89.52026	3.91624	15	10	1003.4	70	4.43393
85.9314	5.21538	15	10	1003.4	10	4.60988
85.16846	5.90775	16	10	1002.7	10	4.39874
73.27271	8.39272	22	10	1002.4	11	4.22279
75.14648	8.49091	17	10	1000.7	14	4.04707
74.62769	9.04984	20	10	1000.7	14	3.9063
99.69482	7.82875	6	6	990.8	3	0.60033
99.28589	10.2961	17	10	991.1	6	3.87111
90.16113	11.064	14	10	992.5	7	3.80073
91.04004	10.923	18	10	992.5	9	3.8237
91.41235	8.45314	14	10	988.5	39	5.73961
86.96289	8.43552	16	10	988.5	7	4.11722
80.48096	11.00105	16	10	986.8	8	4.01165
84.95483	9.76486	16	10	985.9	8	3.9063
78.45459	11.59271	15	10	985.5	8	3.8357
76.95923	3.96912	23	10	984.9	22	4.29317
32.40356	20.07988	8	10	995.8	722	7.64149
34.27734	16.87737	14	10	995.8	722	7.99523
51.01929	1.98517	17	10	985.9	31	4.1876
30.53589	13.57918	9	10	986.8	722	9.45401
38.20801	7.73056	6	10	986.8	722	3.9415
24.02954	16.19003	8	10	989.5	722	9.49774
45.18433	6.54724	10	10	991.8	130	4.22303
83.08716	1.32301	11	0	988.2	24	4.53976
85.60791	1.92474	13	3	988.2	12	4.15241
88.57422	1.94992	9	2	988.2	10	4.46912
87.62207	2.63222	10	8	988.2	9	4.25798
85.77271	3.22136	11	10	988.2	9	4.15241
70.52002	5.91278	11	10	987.8	15	3.73035
73.73657	5.14236	11	10	987.8	15	3.90608
42.30347	12.36061	11	10	988.8	722	13.23799
44.73877	2.63977	9	10	992.5	722	4.36355
34.16138	7.8212	9	10	992.5	722	6.01714
28.85742	9.75983	6	10	992.5	722	8.34049
19.04907	16.16486	6	10	992.8	722	12.51719
24.70703	11.05644	6	10	993.1	722	13.35107
19.64722	14.81033	6	10	992.1	722	6.11191
26.89209	10.92552	9	10	991.5	722	5.92307
83.23364	3.24905	14	10	982.5	19	4.46912
87.79297	3.33466	17	10	982.5	21	5.98263
59.10645	1.98769	15	10	984.2	95	4.3638
17.94434	19.40765	11	10	996.4	722	17.28389
22.02759	13.54645	8	10	997.4	722	5.49236
47.3938	12.94472	13	10	995.1	29	2.99131
46.76514	14.20357	16	10	994.1	30	3.09689
47.58301	14.26399	16	10	994.1	29	6.9003
46.03271	14.88083	15	10	993.8	26	4.98465
54.65698	12.34047	17	10	994.1	26	3.13208
92.75513	7.1817	7	8	985.9	14	4.08226
89.91699	8.41286	8	8	985.9	8	3.90608
87.93945	9.06998	6	9.1	986.2	7	3.65996
84.08813	10.38925	5	10	986.5	7	3.51899
83.94775	10.39177	6	10	985.9	8	3.51919
81.48804	11.06651	6	10	985.5	8	3.55418
74.11499	0.64827	25	10	985.5	22	4.64507
65.37476	1.94992	20	10	986.2	25	4.5395
62.86011	2.00783	24	10	986.8	24	4.22279
68.75	1.27014	21	10	987.2	23	4.39874
58.43506	3.26668	26	10	987.8	30	4.25798
46.83838	4.56329	20	10	990.8	45	3.9415
43.36548	5.23552	9	10	990.8	722	4.18784
78.41797	4.48776	5	10	996.4	45	4.04684
72.18018	5.84732	5	10	996.4	42	3.97669
31.54907	18.09845	9	10	999.7	90	5.36213
47.229	14.83803	11	10	990.8	160	3.02651
41.99829	19.30443	11	10	990.8	130	2.62728
46.88721	17.47658	8	10	990.5	110	2.74497
41.57715	21.27327	10	10	990.2	160	6.48982
45.08667	20.04211	10	10	990.2	100	3.30352
48.48633	19.40765	14	10	990.2	722	2.56901
87.03613	14.25392	6	3	986.2	6	3.12246
85.35156	14.83047	6	6	986.2	7	3.20247
85.88257	14.84055	6	2	985.9	7	3.20247
85.92529	14.9337	7	2	985.9	7	3.20247
81.75049	16.20262	7	5	985.5	16	3.20247
82.90405	15.52788	7	10	985.5	7	2.98348
88.14087	12.22717	9	5	986.5	5	3.34304
82.91626	12.96738	10	6	986.8	6	3.37843
76.30005	14.92615	8	10	986.8	8	3.6629
71.12427	16.15227	9	10	986.8	11	4.78876
46.89331	23.95462	9	10	986.8	17	20.07418
25.44556	29.09325	15	10	985.5	722	19.47311
24.81079	28.34297	16	10	985.5	722	18.81912
23.21167	27.74124	18	10	985.2	722	18.38981
51.67847	15.5883	0	10	984.5	722	9.84281
41.55884	20.66902	0	10	984.5	722	12.57542
24.83521	28.38829	3	10	984.9	722	18.09688
17.63306	32.31842	0	10	982.9	722	19.1266
49.76807	14.86572	11	10	977.9	110	2.78016
52.03857	13.59932	13	10	978.2	95	3.02651
46.91162	17.36832	17	10	978.6	722	14.07149
34.33838	23.81111	16	10	978.9	722	18.18366
29.30908	26.47987	20	10	979.2	722	20.32111
24.15771	27.75635	13	10	979.6	722	20.49487
25.5188	25.76233	20	10	979.2	722	19.65881
63.53149	11.62041	16	10	985.9	722	6.75397
38.75122	16.83456	21	10	987.5	38	5.13865
37.39014	16.86478	13	10	987.8	722	7.08935
37.86621	15.50522	14	10	987.8	722	2.46344
32.91016	21.24809	14	10	987.8	44	22.93256
26.26953	22.62024	24	10	988.8	722	21.64233
26.99585	22.61772	18	10	988.8	722	20.80556
36.29761	13.53638	3	10	998.1	722	9.95837
26.3916	16.76155	7	10	998.1	722	12.73926
14.90479	25.09766	5	10	998.1	722	18.22772
11.6272	27.7211	7	10	997.8	722	20.25714
9.85718	30.95634	0	10	997.1	722	20.70318
10.10132	29.04289	7	10	996.8	722	19.66321
28.39355	18.0481	14	10	995.4	722	10.15227
23.16895	20.0547	13	10	995.4	722	12.80415
21.30127	24.48334	11	10	995.4	722	14.47405
15.16724	30.34203	13	10	994.1	722	20.38776
11.57837	32.83707	14	10	992.5	722	19.27857
20.95947	38.04115	16	10	988.5	722	19.05447
19.50684	38.78136	18	10	988.2	722	19.59067
20.90454	36.18309	16	10	988.2	722	19.54149
20.17212	37.36137	20	10	988.2	722	19.14672
19.7876	37.45201	22	10	988.2	722	18.25016
20.52002	34.86633	18	10	987.8	722	16.73987
45.58716	24.58405	24	10	987.2	70	2.63881
41.10107	28.42857	18	10	986.8	722	11.06483
33.28857	34.7757	23	10	986.8	722	16.95095
30.59692	37.34375	24	10	986.5	722	18.40259
36.19995	34.19159	21	10	986.5	65	6.4155
41.99219	32.21771	24	10	986.2	55	3.52132
99.98779	18.06824	15	10	985.5	70	2.91162
87.93945	21.9455	15	10	986.2	100	6.9746
65.57617	27.06398	16	10	985.9	722	12.63229
61.21216	28.38326	17	10	985.5	21	11.08994
61.40747	27.76894	17	10	985.9	21	9.36321
56.09741	29.72771	17	10	986.2	22	13.38648
62.58545	26.52771	20	10	986.2	32	5.07461
65.42358	26.45973	23	10	986.2	27	3.88449
67.64526	25.23613	20	10	986.5	28	1.9349
66.13159	25.79506	21	10	986.5	33	1.93556
66.60767	25.13542	17	10	986.5	26	2.04113
65.96069	25.79758	15	10	986.2	36	2.64795
74.4812	21.91025	26	10	981.2	24	2.55441
66.58325	23.85643	20	10	981.2	35	7.17376
66.54663	23.31512	25	10	981.6	40	3.47255
60.11963	25.24117	25	10	982.2	722	24.1375
49.15161	29.02779	31	10	982.2	34	28.99773
56.86646	23.84888	25	10	982.9	39	2.08916
56.98242	23.92693	21	10	983.2	65	3.77349
46.81396	28.38829	23	10	983.2	722	23.41288
48.65112	27.10426	21	10	983.9	722	20.45549
47.61963	26.50757	16	10	984.5	722	8.45832
45.67261	26.48994	14	10	984.5	170	24.12518
46.47217	25.87311	18	10	985.5	50	8.32066
54.10156	23.24211	9	10	988.5	722	11.52054
43.16406	26.46225	9	10	988.5	722	3.06315
36.70654	30.31181	9	10	988.5	722	13.81385
26.81885	34.88144	10	10	988.2	722	18.36534
26.67236	36.13274	7	10	988.2	200	25.18129
25.78125	32.34612	7	10	986.8	70	11.46808
29.24805	32.31087	6	10	986.2	722	15.69272
49.16382	25.75729	5	10	984.5	722	10.63133
41.8396	28.37067	5	10	984.5	722	15.67613
35.19897	31.55052	6	10	984.5	722	15.24661
27.96021	35.47813	7	10	984.5	722	18.15747
22.46094	39.27986	9	10	984.5	160	24.1969
31.37207	30.29167	13	10	984.2	130	4.46859
36.40137	27.75383	17	10	984.5	722	7.55514
47.54028	21.25816	7	10	993.1	722	10.98249
32.47681	26.52519	10	10	993.1	722	15.42664
24.81689	32.2303	11	10	993.1	722	18.80443
19.94629	35.44037	9	10	993.1	722	20.47832
22.3877	32.91763	0	10	992.8	722	22.12194
17.03491	36.18561	9	10	992.5	722	19.44266
38.00049	22.64793	5	9.1	992.8	722	10.43875
29.26025	25.81772	5	10	992.8	722	13.14898
21.22803	29.03786	0	10	992.8	722	15.28162
15.72876	38.07892	5	10	992.5	722	18.24426
13.95874	41.26633	0	10	991.8	722	19.87615
15.38696	39.36798	0	10	991.5	722	20.37426
12.71973	41.2487	9	10	991.1	722	19.24005
45.07446	23.1691	17	10	983.9	100	2.61548
43.85986	23.91434	23	10	983.5	70	3.6493
35.2478	28.45879	21	10	982.2	722	10.50705
32.53784	32.9554	20	10	981.6	200	20.72099
39.27612	29.62196	21	10	980.9	200	6.19299
38.33618	29.63707	25	10	980.2	160	7.81829
38.34229	29.00009	24	10	980.2	90	19.47234
67.60254	22.55226	16	10	983.2	722	13.35784
63.79395	23.31764	17	10	983.5	722	1.93115
60.01587	23.94455	17	10	983.5	722	5.59604
55.87769	25.78247	17	10	983.9	722	14.92878
39.59351	30.90851	16	10	984.2	722	19.24289
32.93457	33.49419	11	10	984.5	722	20.60647
31.23169	34.89151	16	10	984.5	722	20.64239
27.05688	35.45044	14	10	984.5	722	19.56214
53.49121	17.38594	15	10	987.2	160	4.10267
50.23193	18.06824	16	10	987.2	160	3.21307
42.74902	21.38908	17	10	987.2	722	15.20162
36.42578	25.80765	15	10	986.8	722	13.94872
38.29346	25.88066	17	10	985.9	722	14.02006
42.38892	24.49844	13	10	986.2	170	5.77775
37.4939	26.52771	20	10	984.5	722	15.1323
67.16309	16.08681	6	10	987.8	90	3.02651
68.90869	14.88838	7	10	987.5	100	2.98672
73.88306	16.72379	9	10	985.5	722	7.51358
70.94116	18.106	10	10	987.5	200	13.7736
37.43286	31.61095	7	10	988.5	722	18.51811
51.14136	25.15305	8	10	988.5	80	1.65157
65.03906	19.44542	6	10	986.5	722	9.79292
48.22998	26.45721	7	10	986.5	722	6.06086
39.36768	32.83958	7	10	986.5	722	12.07771
34.35059	35.41267	7	10	986.8	722	17.82046
35.78491	34.91165	5	10	986.5	722	8.09499
30.80444	40.04524	5	10	985.9	722	18.17908
72.50366	22.54471	14	10	987.2	120	2.53382
68.0481	24.45816	13	10	986.8	180	5.505
45.03784	32.20764	15	10	985.2	722	13.9053
37.73193	34.86382	14	10	984.5	200	18.33572
67.80396	27.17224	6	10	982.5	722	8.72741
60.21118	28.45375	7	10	983.2	722	4.74538
56.18896	30.97397	10	10	983.5	722	16.68848
57.95288	29.64211	11	10	984.2	23	6.00935
59.08203	29.76547	10	10	984.5	37	11.96317
61.13892	29.05296	13	10	984.5	35	24.14471
64.05029	27.72865	10	10	984.5	28	3.92671
99.98779	20.07484	0	1.5	985.5	50	2.69489
99.98779	20.61363	3	2	985.5	60	2.65381
99.98779	21.34377	0	4	985.5	55	2.67459
99.50562	21.34377	0	6	984.9	90	2.49863
60.26611	25.83534	9	10	986.2	250	12.84546
54.38843	28.37318	8	10	986.2	722	15.80261
39.5752	34.84367	11	10	986.2	722	17.50114
40.6311	34.21928	10	10	985.5	27	18.55633
42.48047	34.19159	9	10	984.9	30	11.88375
50.83008	25.15305	8	10	987.2	722	3.8746
48.10181	27.11182	6	10	987.2	722	14.33664
40.979	30.25391	10	10	987.5	722	18.44444
31.55518	36.06476	13	10	987.5	722	18.58149
32.50122	34.81346	15	10	987.5	722	19.86086
29.5105	36.06224	15	10	987.2	722	20.37574
27.69165	33.49922	16	10	986.8	722	14.38468
58.03223	22.53212	18	10	987.2	120	11.68572
60.98022	21.28586	17	10	987.2	65	2.32267
65.979	20.59349	15	10	986.8	28	2.85055
66.8457	20.01442	16	10	986.8	36	2.64156
69.47021	19.9968	18	9.1	986.8	39	2.78016
75.83618	19.31953	15	10	986.5	43	2.92093
77.10571	18.76564	20	10	986.5	43	2.88574
67.32178	22.53464	18	10	986.2	36	10.84081
63.23853	23.92189	16	10	986.2	22	7.52254
58.53882	27.0388	20	10	985.5	22	8.66752
67.55981	23.1842	17	10	985.9	18	5.40497
73.46191	21.25816	14	10	985.5	17	2.42797
83.97217	23.27988	7	10	982.5	8	4.02295
94.65332	21.31859	6	8	982.2	36	2.6394
86.27319	23.27736	8	10	982.2	190	2.56901
61.16333	29.67987	9	10	982.2	13	8.88495
56.75049	30.99663	9	10	982.5	19	8.83383
61.05957	28.99506	9	10	982.5	120	9.04882
59.85718	29.1008	8	10	982.2	20	7.11078
48.27271	34.90158	9	10	982.2	70	18.29257
41.65039	38.01094	8	10	981.9	18	25.89379
50.07324	32.28317	9	10	982.2	33	7.0339
47.2229	33.56468	10	10	982.2	33	25.92722
51.97754	32.3008	13	10	982.2	26	24.0007
48.90137	33.51936	13	10	982.2	60	18.83582
84.97314	18.106	7	10	990.2	6	3.09689
79.52881	19.96658	7	10	990.5	6	2.78016
69.32983	22.61772	8	10	990.5	7	2.49863
56.28052	26.53778	3	10	990.8	9	5.74053
50.3418	29.63203	0	10	991.1	14	14.98195
53.58887	29.61441	9	10	989.8	150	13.48271
53.91846	29.65973	0	10	990.5	22	8.52934
49.98779	30.38734	5	10	990.8	22	8.47249
73.46191	20.0824	13	10	990.8	170	3.11238
67.31567	22.56989	13	10	990.8	160	7.21367
64.02588	23.85139	13	10	990.5	722	4.64231
71.06934	21.96564	14	10	990.5	60	2.46316
88.98315	20.61867	9	7	990.2	55	2.70962
91.42456	20.04715	9	7	989.8	46	2.78016
92.13257	21.23047	9	10	989.2	75	2.74497
83.70361	24.56139	7	10	989.2	722	10.76828
70.84961	25.76736	5	10	989.5	80	1.9427
71.66748	26.47987	9	10	986.8	60	2.18256
71.1731	26.53778	9	10	986.8	50	9.58738
58.31299	30.31433	9	10	986.8	722	20.24159
59.29565	30.38734	9	10	987.2	27	21.04585
51.9165	32.21268	11	10	987.2	50	12.80173
45.26978	34.8613	11	10	987.2	50	20.54181
42.96265	35.52597	11	10	987.5	27	22.6509
47.61353	32.32597	13	10	987.2	31	7.52289
48.03467	33.55713	8	10	987.2	33	2.52647
34.75342	38.03864	13	10	986.8	722	22.8649
35.21118	36.1982	14	10	986.5	722	14.61152
64.0686	23.95462	5	10	992.5	722	11.97659
50.42114	28.37318	3	10	992.8	722	16.08941
24.85962	40.07294	7	10	992.8	722	20.42489
27.70996	39.28741	5	10	992.5	722	20.64757
24.40186	40.07294	0	10	992.5	722	20.00473
46.69189	26.48743	6	10	994.1	722	11.95545
41.21704	28.42606	5	10	994.1	722	14.40536
32.54395	30.28412	6	10	993.8	722	16.1759
27.27661	34.86633	6	10	993.5	722	18.85701
24.63989	38.65295	6	10	992.8	722	20.89968
23.91968	38.78891	7	10	992.1	722	21.21671
18.16406	39.92691	9	10	991.5	722	19.96524
41.76636	30.32944	8	10	986.2	722	12.0935
31.71387	34.80591	7	10	985.9	722	16.10181
24.37744	39.98734	7	10	985.5	722	18.68689
19.55566	43.15964	7	10	984.9	722	20.1935
18.31665	42.55791	8	10	984.5	722	20.68807
16.05835	41.35948	6	10	983.9	722	19.7787
88.0188	22.658	8	10	981.2	85	2.3044
83.91113	23.31512	8	10	981.2	80	2.42203
82.48291	24.54124	7	10	981.2	80	4.299
80.0415	26.45721	7	10	981.2	85	9.04465
68.03589	28.38829	8	10	981.2	85	5.62873
60.47974	30.30174	9	10	981.2	19	5.64659
54.44336	32.28317	8	10	980.9	150	25.8133
51.26343	32.85973	8	10	980.9	18	7.07665
43.54858	36.82259	6	10	980.9	37	19.50779
43.45093	36.14532	7	10	980.9	19	21.23857
40.57007	36.83266	5	10	980.6	722	22.50954
40.24048	37.99332	6	10	980.2	722	21.64419
34.8938	41.25122	8	10	979.9	722	19.88082
53.94287	31.68144	3	10	983.5	722	11.90286
45.16602	34.85374	5	10	983.5	722	11.32832
38.11035	37.42683	0	9.1	983.5	722	12.12292
24.34692	45.14107	3	8	983.5	722	17.77171
19.93408	48.98811	3	10	983.5	722	20.98752
23.14453	45.78308	3	10	983.2	722	21.4828
19.65332	48.39142	8	10	983.2	722	20.82538
22.65625	44.49402	0	10	983.2	722	2.51089
26.23291	41.22856	0	2	983.2	722	0.53759
24.2981	43.94516	0	7	983.2	722	19.52043
45.64819	36.10001	0	10	985.9	722	11.36644
38.0188	39.29245	7	10	985.9	722	15.11155
30.40771	45.12848	0	10	985.9	722	17.6151
21.95435	47.73178	0	10	985.5	722	19.3196
21.82007	47.74185	8	10	985.5	722	20.41965
19.6167	48.97804	3	10	985.5	722	21.17248
25.16479	43.2251	6	10	985.2	722	2.35136
22.36938	47.05704	7	10	984.9	722	21.27782
20.17212	47.052	9	10	984.5	722	2.10387
48.80371	35.51086	0	10	984.9	722	11.22071
43.10913	37.39914	6	10	984.5	722	13.07878
32.65991	40.05028	11	10	984.2	722	18.13427
29.93164	39.93446	15	10	982.9	722	14.64234
54.48608	31.65878	15	10	977.6	140	16.16772
56.30493	30.33447	18	10	977.3	32	2.30356
47.77832	34.27719	14	10	976.6	39	26.32896
51.67847	31.0218	18	10	975.6	41	0.67701
98.13843	23.24463	16	7	974.3	41	2.42824
99.08447	23.24211	14	7	973.9	36	2.28748
99.27368	23.31009	20	6	973	17	2.39305
59.94873	31.65627	11	10	978.9	722	6.69936
58.34351	32.27058	13	10	978.9	722	15.48817
43.87817	38.09151	15	10	978.6	41	27.35469
54.49829	32.89749	25	10	978.9	722	0.94383
84.2041	29.65973	7	10	978.6	150	20.10846
55.00488	36.07231	5	10	977.9	722	21.98144
48.51074	34.79836	15	10	978.6	80	2.51123
65.93018	29.62448	0	10	981.9	722	11.42583
39.56299	40.69229	0	10	982.5	22	19.92729
39.7583	38.1192	0	10	982.5	23	13.06091
29.47998	45.20401	0	10	982.5	722	20.70867
37.39624	41.2764	0	10	982.2	40	24.65954
42.0105	35.49828	5	10	981.6	55	5.93868
46.60034	32.96295	5	10	981.6	80	0.87941
79.1626	23.22449	7	10	985.2	8	2.53382
76.76392	23.91434	0	10	985.5	8	2.55761
76.5686	24.47578	0	10	985.5	9	2.42824
75.56152	24.48082	3	10	985.5	10	2.25228
63.84277	28.36311	5	10	985.2	10	5.58977
62.01172	28.40088	5	10	985.2	13	5.67428
64.77661	27.7211	5	10	984.9	15	2.91376
66.02173	27.74124	0	10	984.5	16	2.86358
59.75342	29.03534	6	10	983.9	19	3.86352
57.89185	30.32188	7	10	983.2	24	5.98586
57.78198	25.11024	17	10	982.2	722	12.11965
46.56982	26.47736	16	10	982.2	722	14.51267
45.78247	27.11433	16	10	982.2	722	16.68751
36.6333	30.97145	20	10	982.5	722	19.67325
29.49219	34.14627	18	10	982.9	722	21.13559
26.07422	34.23691	17	10	982.5	722	20.63254
52.31934	21.91528	14	10	987.5	722	12.63344
46.06323	22.56989	15	10	987.5	722	14.75414
29.46777	30.95634	16	10	986.5	722	20.29636
28.6438	32.22275	16	10	986.8	722	20.59341
26.67236	32.87735	16	10	986.5	722	21.01363
27.53296	32.83203	13	10	986.2	722	21.75656
24.93896	33.59238	15	10	985.9	722	21.66335
21.38672	32.91512	17	10	985.9	722	20.73722
59.82666	21.32866	11	10	982.5	120	2.6615
44.01245	27.10426	17	10	981.6	140	5.57077
32.01294	33.52692	16	10	981.2	722	19.02682
36.60889	30.98152	16	10	980.6	65	17.68648
38.13477	30.38986	18	10	980.2	80	3.29967
42.46216	29.07059	18	10	979.9	75	1.33811
43.62183	33.47656	9	10	980.2	75	19.93148
36.75537	35.51338	10	10	979.9	722	21.12798
57.58667	20.71938	11	10	986.2	722	12.02279
46.13037	24.55132	8	10	986.5	722	16.52678
23.74878	37.35382	6	10	985.9	722	18.13684
26.52588	32.29073	5	10	985.5	722	14.55549
54.32739	27.05643	9	10	986.8	722	4.32937
52.55127	28.34549	10	10	986.8	210	4.82763
47.88818	30.91606	9	10	986.8	200	9.43669
37.323	36.77475	8	10	987.2	190	16.01167
30.7251	42.59315	5	10	986.5	722	19.56406
28.8269	42.62337	6	10	986.2	722	19.96694
29.70581	41.25122	11	10	986.2	722	11.09833
73.39478	26.4119	3	10	990.5	170	2.59815
66.6626	28.44116	0	10	990.8	722	6.4903
54.44336	32.94533	3	10	991.1	80	5.97117
55.59082	32.83958	5	10	991.1	200	8.59165
58.34961	30.39993	7	10	990.8	722	4.97749
47.70508	34.22684	8	10	990.8	722	12.91424
65.15503	29.61441	10	10	988.2	722	13.21966
54.24194	33.49419	17	10	987.5	722	16.90557
39.91089	38.73352	11	10	986.8	722	22.80301
35.47363	38.6731	15	10	986.8	722	23.17188
44.65332	32.96799	17	10	987.2	100	4.2662
44.62891	36.14029	14	10	986.5	120	22.40454
99.98779	19.96155	7	10	982.9	150	3.0617
99.98779	19.44542	14	10	982.9	9	2.92093
99.98779	19.41269	10	6	981.9	60	3.0617
99.98779	20.08995	13	10	981.6	70	5.79062
68.98193	28.97995	7	10	980.9	210	15.23548
96.29517	20.61867	8	3	983.5	6	3.1415
94.83643	20.68161	7	4	983.5	6	2.96296
87.98218	22.67563	7	6	983.5	5	3.02651
84.375	23.81111	8	6	983.5	6	3.17722
84.52759	23.25974	6	10	983.5	7	2.54745
85.20508	23.17665	6	10	983.5	8	2.52399
82.31201	23.85895	7	10	983.5	8	2.78016
75.94604	25.77744	9	10	983.5	11	6.36999
74.35913	25.8857	8	10	983.5	21	4.57016
74.41406	25.83534	7	10	983.5	13	2.25228
77.34375	25.21095	8	10	983.2	22	2.31543
81.70776	23.92189	8	10	983.2	26	2.53722
82.58667	23.25974	7	10	984.9	14	2.32793
77.41699	24.58405	7	10	984.5	42	2.60435
67.47437	27.73621	6	10	984.2	45	8.17732
66.85791	27.80418	7	10	983.9	722	6.45388
64.49585	28.36311	7	10	983.9	20	7.319
65.37476	28.96736	8	10	983.9	23	9.11506
60.87036	30.29419	11	10	983.9	31	4.04242
65.31982	28.45375	14	10	983.9	33	1.74718
69.04297	30.27405	9	10	983.9	722	8.44347
70.91675	29.03534	13	10	984.2	41	1.56593
65.30762	30.98656	11	10	984.2	17	3.12756
90.16724	27.04636	6	10	984.5	25	23.2446
42.60254	38.08899	13	10	984.5	722	21.62304
47.32666	34.82605	14	10	984.5	39	24.31062
48.6145	29.03534	3	10	989.8	722	14.0235
39.27612	31.05202	0	10	989.8	722	15.98707
24.03564	37.45705	0	10	989.5	722	18.00257
22.16187	39.93195	6	10	989.5	722	17.80368
26.60522	37.46964	6	10	988.8	170	16.40052
47.01538	27.69844	11	10	987.8	722	11.9214
44.83032	29.02779	7	10	987.8	722	13.7987
31.2561	35.5159	7	10	987.8	722	16.85851
25.41504	41.32675	0	10	987.5	722	15.6642
19.94019	41.931	5	10	987.2	722	18.91185
25.73853	41.33179	6	10	986.8	722	18.7659
64.80103	28.46382	10	10	986.2	170	4.69661
60.69946	30.3672	6	10	986.5	180	5.65536
55.92651	32.23282	3	10	986.8	180	9.34046
37.38403	43.25279	7	10	986.8	722	19.06729
37.54272	43.2679	7	10	986.8	722	19.80532
36.21826	43.91747	13	10	986.5	722	18.9849
59.47876	34.12865	10	10	989.2	722	11.12776
56.23169	35.42274	8	10	989.5	722	12.93112
53.07007	37.39914	7	10	989.5	722	14.76004
39.77051	41.362	10	10	989.2	722	17.72337
34.01489	45.22667	9	10	989.2	722	19.26604
34.09424	45.11337	8	10	988.2	722	18.87175
64.88647	30.97649	3	10	986.2	722	10.8898
62.65259	32.21268	6	10	985.9	722	12.87133
52.28271	35.46303	0	10	985.5	722	14.4961
45.08667	39.36798	5	10	984.9	30	7.66383
44.23828	39.96468	5	10	984.5	32	6.73945
98.06519	24.52866	10	10	984.2	722	2.09822
87.09717	28.4185	10	10	984.2	722	23.39204
48.46191	39.28741	5	10	983.5	722	18.49519
55.51147	34.80591	10	10	982.9	250	0.83509
89.7583	24.50348	11	10	982.5	7	2.41905
77.2522	28.36311	10	10	982.5	9	6.28141
66.89453	31.68396	9	10	982.2	55	23.5494
48.99902	37.49985	8	10	981.9	27	16.87555
45.89233	37.44698	10	10	981.9	28	4.54718
46.30737	37.41928	9	10	981.9	722	18.27208
43.36548	39.35791	10	10	981.6	60	9.44719
52.67944	35.45296	9	10	981.6	28	7.87031
90.24658	21.97823	8	6	978.9	5	2.80971
99.98779	19.38499	11	5	978.6	5	3.11321
99.98779	19.34723	13	7	978.6	6	2.90025
99.98779	19.39003	14	7	978.6	722	3.23766
99.98779	19.37241	15	10	978.2	47	3.09689
99.98779	19.38248	13	10	978.6	8	3.09671
93.14575	21.99081	6	5	977.3	6	2.97054
76.89209	26.53526	8	10	976.9	8	4.93238
79.02832	25.76233	6	10	976.9	9	2.77225
81.81152	25.18578	7	10	976.9	12	2.81535
91.95557	23.30002	8	10	976.6	12	2.78016
72.30835	27.16721	7	10	976.9	13	2.39305
78.74756	25.75226	14	1.5	976.3	13	2.37792
96.521	22.60765	3	10	976.6	722	17.5741
96.97876	23.28239	7	10	976.6	722	12.35338
89.00146	28.4034	5	10	976.3	722	22.99806
67.5293	29.11842	8	10	975.6	200	7.04395
61.25488	31.67389	9	10	975.6	200	12.86496
65.92407	27.71858	7	10	975.6	100	2.32267
90.06958	20.68161	14	10	978.9	8	3.19609
89.39209	20.7093	13	10	979.2	9	3.0617
85.29663	21.92535	11	10	978.9	8	3.0617
85.56519	21.89766	11	10	978.9	8	2.944
88.7146	20.74203	10	10	978.9	7	2.99079
82.26318	23.1842	9	10	978.9	9	5.75129
76.06201	23.9521	6	10	978.9	16	2.74497
68.98193	26.4975	10	10	979.2	722	8.49601
60.90698	29.72267	10	10	979.2	36	13.88293
65.2832	29.11087	8	10	984.5	722	14.42286
60.72998	31.03943	7	10	984.9	722	17.05199
42.99316	36.70425	10	10	984.5	722	19.62722
39.01978	34.89403	6	9.1	985.5	722	6.6532
69.0979	25.13794	10	10	990.5	200	11.65945
51.36108	30.97649	13	10	990.8	722	14.59715
47.10693	32.23282	10	10	990.8	722	17.63283
48.32153	32.93274	11	10	990.8	722	17.98947
49.23096	32.94029	10	10	990.5	722	6.1877
42.57202	34.87137	14	10	990.5	722	18.5372
99.98779	21.23047	11	10	986.2	722	2.99131
99.98779	21.38153	10	10	986.2	120	2.99131
84.3811	23.93448	10	10	986.5	9	4.13191
86.84082	23.23204	8	10	986.5	10	2.70993
92.99927	22.53212	10	10	980.6	7	2.99131
98.84644	21.89766	15	10	980.6	9	3.0617
97.62573	21.89766	16	10	980.9	10	2.91895
96.3501	22.01599	16	10	980.9	9	7.80313
82.72705	25.8857	20	10	980.6	18	20.56593
67.71851	29.07059	17	10	980.6	47	20.19003
57.90405	31.58829	21	10	980.2	55	7.8754
58.44116	31.57318	18	10	980.2	55	4.76486
69.90356	27.73621	11	7	979.9	55	2.1819
79.8645	27.07405	15	10	980.2	722	1.97075
64.80103	30.3521	0	10	985.5	722	11.77798
51.05591	34.78828	5	10	985.9	722	20.16848
39.91699	38.6454	3	10	985.2	722	20.30224
32.61108	41.32423	0	10	985.2	722	13.15204
29.98047	42.52518	3	10	984.9	722	21.86758
34.32617	41.362	6	10	983.9	722	24.28312
65.90576	29.61189	7	10	988.2	722	11.19001
63.77563	30.40749	9	10	987.8	722	13.50345
61.23657	31.63612	9	10	987.8	722	15.47912
47.23511	38.03864	13	10	987.5	722	20.42105
46.74683	39.40323	11	10	987.2	130	24.50527
44.87915	39.33525	10	10	986.5	722	20.98692
70.95337	31.61095	13	10	988.2	722	11.10619
63.1958	33.62511	11	10	987.8	722	7.62433
61.73706	33.61755	11	10	988.2	26	5.10619
51.2146	38.69072	11	10	988.5	23	17.18111
47.00317	40.57648	8	10	988.2	722	21.0901
43.7561	41.28899	8	10	988.5	722	4.48885
43.43872	41.23863	8	10	987.8	722	21.59997
66.22925	31.67389	9	10	986.2	722	13.66565
63.00659	32.96295	9	10	985.9	722	15.70252
57.71484	35.44289	15	10	985.5	722	19.92857
47.05811	38.69576	14	10	985.2	722	21.67111
45.04395	39.92188	15	10	984.5	722	21.80759
[truncated: 19,047 more rows]
